# Supplementary material for: Extra-coding RNAs regulate neuronal DNA methylation dynamics
Source: Nat Commun. 2016 Jul 7;7:12091. doi: 10.1038/ncomms12091 (PMC4941050; doi:10.1038/ncomms12091)
Supplement: Supplementary Data 1 — Genes with altered expression following KCl-induced neuronal depolarization [file ncomms12091-s2.xlsx]

## Sheet: VEH vs KCl
Supplementary Table 1. Genes with altered expression following KCl-induced neuronal depolarization
					mRNA (PolyA+)							5' ecRNA (PolyA-)						Intronic ecRNA (PolyA-)						3' ecRNA (PolyA-)
Gene ID	Chromosome	Start	End	Strand	Diff p-value(Veh vs KCl)	Veh FPKM	KCl FPKM	TTX FPKM	Log2 fold change (KCl/Veh)	Log2 fold change (TTX/Veh)		Veh FPKM	KCl FPKM	TTX FPKM	Log2 fold change (KCl/Veh)	Log2 fold change (TTX/Veh)		Veh FPKM	KCl FPKM	TTX FPKM	Log2 fold change (KCl/Veh)	Log2 fold change (TTX/Veh)		Veh FPKM	KCl FPKM	TTX FPKM	Log2 fold change (KCl/Veh)	Log2 fold change (TTX/Veh)
Klf4	5	76447603	76452001	-	0	1.18148	13.3229	1.05409	3.49523	-0.164599		0.173902	1.26253	0.265159	2.85997	0.608583		0.22553	2.62042	0.227341	3.53841	0.0115438		0.0477127	0.483418	0.0811702	3.34082	0.766576
Fosb	1	81481174	81487900	-	3.01393e-12	7.22806	79.8789	3.89791	3.46613	-0.890907		0.515017	11.9685	0.414736	4.53848	-0.312429		0.160757	9.27377	0.0898495	5.8502	-0.839299		0.125073	1.4149	0.0466106	3.49986	-1.42404
Npas4	1	227192031	227196795	-	4.35208e-11	9.76551	78.6108	5.5153	3.00896	-0.824257		1.97981	7.76493	1.16262	1.97161	-0.76798		1.96116	16.0571	1.37732	3.03343	-0.509844		0.968492	3.90156	0.804123	2.01024	-0.268325
Junb	19	37069075	37070109	-	0	15.9378	126.751	10.2526	2.99147	-0.636464		1.6922	8.50202	1.37339	2.32891	-0.301161		0	0	0	#DIV/0!	#DIV/0!		1.90708	9.24524	1.48198	2.27734	-0.363843
Cyr61	2	270055954	270058912	-	0	1.57246	12.3905	1.30558	2.97813	-0.268335		0.0133771	0.0218936	0	0.710747	#NUM!		0.167108	1.62909	0.181605	3.28521	0.120024		0.157143	0.47609	0.0870762	1.59915	-0.851732
Egr4	4	181870041	181872503	-	0	2.19415	17.2444	1.41211	2.97439	-0.63581		0.0200656	0.0437872	0.0203968	1.12578	0.0236206		0.191292	1.60018	0.0648166	3.06438	-1.56134		0.0695392	0.386024	0.0638505	2.47279	-0.123127
Egr1	18	27369166	27372951	+	0	17.4696	116.13	12.9905	2.73283	-0.427385		0.0735739	0.138659	0.0475926	0.914281	-0.628456		0.717345	6.65292	0.536763	3.21325	-0.418384		0.428054	2.03378	0.376958	2.2483	-0.183388
Arc	7	115812499	115815943	-	7.41129e-14	1.74984	10.858	1.18059	2.63347	-0.567719		0.00668853	0.0291915	0.0135979	2.12578	1.02362		0.130601	0.96637	0.15145	2.88742	0.213681		0.101886	0.67233	0.0987288	2.72221	-0.0454132
Egr2	20	24551942	24556227	-	1.1402e-12	1.2071	6.92319	0.677566	2.5199	-0.833105		0.0334427	0.0948723	0.0203968	1.5043	-0.713345		0.040272	0.554753	0.0204684	3.784	-0.976379		0.033962	0.195659	0.0114933	2.52635	-1.56313
Fos	6	116249201	116252608	-	0	36.9494	207.71	24.6398	2.49094	-0.584565		0.0468197	0.488957	0.0271958	3.38452	-0.783734		1.72409	13.1117	1.28655	2.92695	-0.422328		0.453387	2.4086	0.480318	2.40938	0.0832473
Nr4a1	7	140713176	140721070	+	0	27.7219	148.388	17.9117	2.42027	-0.630119		0.341115	1.26253	0.312751	1.88799	-0.125243		0.524286	7.85758	0.398984	3.90566	-0.394023		0.201626	1.51104	0.133448	2.90579	-0.595406
Nr4a2	3	48183119	48189254	-	0	12.6823	62.2618	10.2222	2.29553	-0.311118		0.515017	9.71346	0.469127	4.23729	-0.134641		0.332358	6.34306	0.217206	4.25437	-0.61367		0.152298	2.42519	0.0925838	3.99313	-0.718065
Tmem88	10	55740605	55742300	-	0.000418211	0.377483	1.58155	0.350267	2.06686	-0.107956		0.86951	1.41579	0.849868	0.70333	-0.0329628		0.103802	0.283146	0.158273	1.44771	0.608583		1.24019	1.16827	0.989529	-0.0861822	-0.325745
Gadd45b	7	11813536	11815565	-	1.95459e-08	1.68231	6.75299	1.25271	2.00508	-0.425392		0.0401312	0.109468	0.0543916	1.44771	0.438658		0.523222	1.52509	0.356135	1.5434	-0.554999		0.169002	0.317813	0.0927431	0.911133	-0.865732
Lag3	4	224443424	224451161	-	0.0315861	0.154568	0.564457	0.225938	1.86862	0.547686		0.294296	0.328404	0.305953	0.158206	0.0560421		0.00806213	0.0981783	0.0408473	3.60617	2.34101		0.067924	0.0917122	0.121556	0.433191	0.839628
Apoa1	8	49151056	49152947	+	0.0110236	0.181999	0.660341	0.154687	1.85928	-0.234578		0.0802624	0.138659	0.0815873	0.78875	0.0236207		0.0519797	0.0764386	0.129862	0.556354	1.32096		0.0816747	0.15337	0.0752642	0.909056	-0.117927
Gem	5	30058938	30062666	+	9.2791e-06	0.918155	3.31058	0.754421	1.85027	-0.283368		0.113705	0.583829	0.0543916	2.36025	-1.06384		0.102898	0.44048	0.0465488	2.09786	-1.1444		0.0425908	0.342863	0.0229866	3.00902	-0.889747
2610528A11Rik	16	14255516	14263116	-	0.0353444	0.180986	0.632875	0.378386	1.80604	1.06398		0.0200656	0.0583829	0	1.54082	#NUM!		0.0253736	0.0457841	0.023681	0.851518	-0.0996006		0.0237181	0.0123316	0.0346393	-0.943629	0.546419
Fosl1	1	227755887	227764393	+	0.00228986	0.349955	1.22086	0.20266	1.80266	-0.788105		0	0.0145957	0	#DIV/0!	#DIV/0!		0.0149062	0.20391	0.011249	3.77394	-0.406119		0.0690081	0.0972968	0.0751845	0.495627	0.12367
Egr3	15	55482581	55487928	+	1.95459e-08	2.65996	8.85393	2.16419	1.73491	-0.297579		0.0668853	0.277319	0.0407937	2.05178	-0.713345		0.279615	1.47459	0.278967	2.3988	-0.00334636		0.189767	0.973485	0.161862	2.35893	-0.229461
Maff	7	120573573	120584925	+	4.35208e-11	3.09663	10.0377	2.8228	1.69666	-0.133574		0.147148	0.707893	0.183572	2.26627	0.319077		0.170082	1.20525	0.120256	2.82503	-0.500114		0.0867967	0.935716	0.0755829	3.43036	-0.199581
Tiparp	2	176688181	176711889	+	0	6.60687	20.889	5.52683	1.6607	-0.257516		0.802624	3.25485	0.815873	2.01979	0.0236206		0.417781	1.961	0.414608	2.23077	-0.0109999		0.34045	0.943141	0.318615	1.47003	-0.0956257
Crem	17	55055679	55122668	+	2.3142e-08	4.31971	13.0403	4.00486	1.59397	-0.109183		0	0.0291915	0	#DIV/0!	#DIV/0!		0.14255	0.964429	0.141444	2.7582	-0.0112453		0.791392	3.05071	0.84403	1.94668	0.0929024
Rasl11a	12	12093851	12098070	-	5.76266e-05	1.50589	4.19325	1.55912	1.47745	0.0501082		0.260853	0.561936	0.237963	1.10717	-0.132499		0.292257	0.852122	0.273431	1.54382	-0.0960596		0.119951	0.45346	0.0231459	1.91853	-2.37361
Nfkbid	1	90042899	90047524	+	0.0101611	0.661324	1.81698	0.775445	1.45812	0.229668		0.100328	0.24083	0.0747884	1.26329	-0.423838		0.109722	0.222609	0.0891032	1.02066	-0.300299		0.0493279	0.0243726	0.0753438	-1.01714	0.611087
RGD1561238	16	64424284	64429157	-	7.68922e-12	4.83654	13.2718	5.65051	1.45632	0.224405		0.187279	0.64951	0.169974	1.79416	-0.139878		0.177313	0.775772	0.373601	2.12933	1.0752		0.311057	1.53254	0.359161	2.30068	0.207452
Ppp1r15a	1	102590679	102593734	-	6.79369e-13	15.9706	43.5268	15.2947	1.44649	-0.0623905		0.247476	0.54734	0.231164	1.14515	-0.0983698		1.29535	4.1175	1.2732	1.66843	-0.0248824		0.690845	1.72558	0.694378	1.32065	0.0073607
Pnrc1	5	53083526	53086483	-	2.3142e-08	11.8348	31.2886	11.8373	1.4026	0.000300458		2.88276	4.05032	2.5632	0.490585	-0.169503		84.1605	125.597	89.2097	0.57759	0.0840574		1.51622	3.85782	1.26672	1.34731	-0.259379
Cwc25	10	85475897	85499557	-	7.75352e-05	5.44877	14.1235	4.66864	1.37409	-0.222928		0.153836	0.226234	0.135979	0.556419	-0.178013		0.224471	1.36215	0.174516	2.60128	-0.36317		4.16643	4.81423	4.04288	0.208492	-0.0434273
Spty2d1	1	104182726	104194154	-	6.26922e-07	4.5132	11.4487	4.38699	1.34296	-0.0409224		0.488263	1.0144	0.441931	1.0549	-0.143836		0.296085	0.886238	0.318469	1.58168	0.105144		0.967707	2.32328	0.796942	1.26352	-0.280095
Dusp1	10	16867370	16870162	+	4.05005e-11	17.7013	43.9175	14.8965	1.31094	-0.248882		0.0802624	0.182447	0.142778	1.18468	0.830976		1.17294	4.63613	1.09332	1.98279	-0.101421		0.283301	0.777439	0.398909	1.4564	0.493727
Gsx1	12	11718030	11720084	-	5.37689e-06	3.10736	7.43389	3.32001	1.25843	0.0954988		0.280918	0.408681	0.333148	0.540822	0.246013		0.813929	1.04564	0.653885	0.361413	-0.315866		0.300005	0.758845	0.249177	1.33882	-0.267813
Sik1	20	12843525	12855040	-	1.48226e-12	13.4189	31.9473	10.9887	1.25143	-0.288243		0.120394	0.350298	0.0679895	1.54082	-0.824376		0.723948	3.6381	0.671503	2.32923	-0.108493		0.498932	2.95658	0.659341	2.56701	0.402182
Gadd45g	17	15469301	15471060	-	6.68499e-11	11.9413	28.1692	11.0292	1.23816	-0.114625		0.0267541	0.0291915	0.0135979	0.125785	-0.976379		1.35728	3.1308	1.14515	1.20582	-0.245184		0.576292	0.741994	0.417025	0.364607	-0.466665
Wfikkn1	10	15056372	15058700	-	0.024152	0.897124	2.03967	0.98092	1.18496	0.128827		0.408001	0.496255	0.285556	0.28251	-0.514799		0.2798	0.338	0.14221	0.272626	-0.976379		0.0630786	0.189396	0.0636115	1.58619	0.0121382
Tob1	10	81746522	81748549	+	9.49704e-11	11.7375	25.9917	10.9635	1.14692	-0.0984221		1.37784	1.93394	1.2986	0.489133	-0.0854511		0	0	0	#DIV/0!	#DIV/0!		0.868221	0.508081	0.78744	-0.773005	-0.140892
Nfkbia	6	85803991	85807223	-	7.10127e-07	5.98038	12.8513	6.20826	1.1036	0.0539508		0.0267541	0.0656808	0.0135979	1.29571	-0.976379		1.07191	2.7164	0.9496	1.34151	-0.174793		0.634249	1.67038	0.630847	1.39706	-0.00775926
Btg2	13	55966299	55970058	-	4.63316e-06	13.5742	28.5918	12.5956	1.07474	-0.107942		0.00668853	0.0218936	0	1.71075	#NUM!		2.35763	5.91595	2.35267	1.32728	-0.00303486		0.745847	1.54552	0.740352	1.05114	-0.0106699
Sertad3	1	85498045	85501763	+	0.0236955	0.776896	1.5959	0.835415	1.03858	0.104773		0.113705	0.124064	0.176773	0.125785	0.636598		0.231062	0.391836	0.229216	0.761973	-0.0115688		0.113214	0.213963	0.11557	0.918307	0.0297193
Siah2	2	168292016	168309802	-	1.42144e-05	7.38807	14.8848	7.37611	1.01057	-0.00233692		0.267541	0.218936	0.265159	-0.289253	-0.0129052		0.309633	0.647799	0.28314	1.06499	-0.129044		0.480059	0.803264	0.370016	0.742663	-0.375622
Fbxo33	6	89828089	89860308	-	1.69184e-05	4.28793	8.62846	3.75812	1.00882	-0.190272		0.488263	0.700595	0.373942	0.520923	-0.384844		1.85095	2.86461	1.92304	0.630067	0.0551219		0.266043	0.201534	0.196422	-0.400634	-0.437704
Clk1	9	65104058	65115299	-	1.78343e-10	27.5215	54.7963	25.3687	0.993521	-0.11751		0.0267541	0.0802766	0.0339947	1.58522	0.345549		2.66968	4.28112	2.28252	0.68132	-0.226042		1.10734	1.38272	0.994877	0.320413	-0.154505
Trmt10c	11	50229232	50234308	+	0.00266137	5.84228	11.5139	6.02518	0.978772	0.0444722		2.06676	4.13789	2.35243	1.00153	0.186786		1.49661	3.35217	1.34951	1.16339	-0.149264		0.771435	0.928969	0.683284	0.268085	-0.175061
Slc38a2	7	137716131	137728300	-	0.00189413	20.9409	39.0989	20.2544	0.900807	-0.0480819		0.167213	0.124064	0.149577	-0.430609	-0.160804		2.35083	4.75948	2.26876	1.01763	-0.0512675		0.676032	1.01096	0.751925	0.580569	0.153497
Dusp10	13	108932784	108969913	+	0.0304621	2.36044	4.30062	2.07257	0.865487	-0.187637		0.0267541	0.116766	0.0611905	2.12578	1.19355		0.17513	0.48841	0.174525	1.47967	-0.00498527		0.320216	0.49604	0.150449	0.631409	-1.08978
Dll1	1	242107688	242115797	-	0.000720562	8.58192	15.4958	8.34639	0.852505	-0.0401478		4.64184	5.4734	4.40572	0.23774	-0.0753212		1.35165	1.79207	1.32676	0.406913	-0.0268146		0.645046	0.942463	0.838363	0.547034	0.378175
Dnaaf2	6	100940356	100949091	-	0.0490812	2.92772	5.28342	2.88295	0.851694	-0.0222322		0.0468197	0.0218936	0.0475926	-1.09661	0.0236206		0.15865	0.338286	0.142122	1.0924	-0.158716		0.171702	0.183618	0.0637709	0.0968032	-1.42893
Coq10b	9	61337179	61357089	+	0.00162218	7.975	14.2125	7.62737	0.833609	-0.064298		0.0802624	0.270021	0.0611905	1.75028	-0.391417		0.342378	1.14793	0.268636	1.74537	-0.349938		0.728867	1.12647	0.579286	0.62808	-0.331379
Ccnl1	2	177110555	177122888	-	0.000596009	15.8304	28.0457	15.2463	0.825084	-0.0542341		3.16368	5.95506	2.78077	0.912514	-0.186119		2.27758	5.0621	2.17404	1.15224	-0.0671242		1.1278	1.45787	1.16935	0.370347	0.0521888
Emx2	1	287993648	288000656	+	0.0304621	3.22011	5.68097	3.37743	0.81903	0.0688174		0.0601968	0.10217	0.0951852	0.763215	0.661051		0.109074	0.316988	0.122106	1.53913	0.162833		0.0832899	0.221194	0.173674	1.4091	1.06017
Gpr19	4	232913212	232929837	-	0.00440436	4.86764	8.58433	4.58959	0.818484	-0.0848571		0.521706	0.715191	0.394339	0.455092	-0.403801		0.358538	0.642653	0.353194	0.841914	-0.0216653		0.278986	0.57542	0.271128	1.04442	-0.0412179
Btg1	7	37858321	37860578	+	1.79677e-06	34.0772	58.9711	33.3533	0.791202	-0.0309753		1.57181	1.86096	1.43458	0.243621	-0.131797		0.967275	1.89971	0.837893	0.973782	-0.207159		1.17416	2.15361	1.37694	0.87513	0.229847
Cebpb	3	170577777	170579329	+	0.0368415	2.79471	4.675	2.86392	0.742268	0.0352923		0.147148	0.116766	0.0543916	-0.333647	-1.43581		0.221069	0.20675	0.12841	-0.0966075	-0.783734		1.00488	1.58416	0.920171	0.656697	-0.127045
Phf13	5	172719997	172726441	-	0.0101611	4.82729	8.02116	4.47852	0.732598	-0.108193		0.0334427	0.116766	0.0815873	1.80386	1.28666		0.436387	0.604308	0.403112	0.469677	-0.114426		0.733457	0.807299	0.716728	0.138391	-0.0332882
Ldlr	8	22804325	22828779	+	4.54693e-05	8.01433	13.2907	7.95571	0.729759	-0.0105912		0.32105	0.664106	0.489524	1.04862	0.608583		0.996206	2.01639	0.820965	1.01726	-0.279124		1.04747	1.97251	0.751765	0.913124	-0.478552
Dlx5	4	32255323	32259589	-	0.00947855	8.62083	13.8932	8.5555	0.688482	-0.0109758		0.0401312	0.0145957	0.00679894	-1.45918	-2.56134		0.386151	0.570582	0.424619	0.563272	0.137004		0.371436	0.380536	0.329551	0.0349201	-0.172612
Pcf11	1	163711955	163737959	-	0.0110236	7.91769	12.7296	7.85273	0.68504	-0.0118855		4.24722	4.77281	3.59664	0.168319	-0.239868		1.54665	1.63052	1.39584	0.0761858	-0.148011		0.833728	0.912699	0.65966	0.130562	-0.337856
Irs2	16	83287185	83311239	+	0.000710909	9.40884	15.0882	8.04451	0.681334	-0.226013		0.902952	1.82447	1.05384	1.01475	0.22293		0.698786	1.88246	0.625987	1.42969	-0.158717		0.547175	1.66163	0.786325	1.60253	0.523122
Zfp36l1	6	115987124	115992268	-	4.63316e-06	11.5905	18.5565	11.2341	0.67899	-0.0450474		0.521706	0.642212	0.713889	0.299814	0.452464		2.33838	2.00559	2.13456	-0.221486	-0.131576		0.49381	0.251345	0.312072	-0.974287	-0.662077
Chka	1	225950376	225998825	+	0.0101611	15.736	24.2576	15.6625	0.624364	-0.00676143		0.086951	0.0583829	0.0543916	-0.574655	-0.676819		0.688207	0.994802	0.645464	0.531567	-0.0925053		0.331013	0.392771	0.306325	0.246799	-0.111825
Vps37b	12	39857153	39894365	+	0.037293	17.1882	26.3224	16.7824	0.614872	-0.0344646		0	0	0.0135979	#DIV/0!	#DIV/0!		0.410175	0.705199	0.344436	0.781791	-0.252001		0.580883	0.974841	0.422692	0.74692	-0.458639
Dlx2	3	64664385	64667332	-	0.00325602	9.75067	14.8751	9.96663	0.609322	0.0316031		0.588591	0.926829	0.482725	0.655038	-0.286064		0.793112	0.800631	0.606085	0.0136124	-0.388005		0.223729	0.355389	0.133129	0.667647	-0.748926
Klf16	7	12174235	12184049	+	0.0104762	10.1037	15.0885	10.2571	0.578557	0.0217342		0.133771	0.284617	0.217566	1.08926	0.701693		0.349453	0.576484	0.303399	0.722182	-0.203883		0.106477	0.275814	0.139433	1.37316	0.389036
Emd	1	152192966	152196018	-	1.72601e-05	22.7344	33.6197	21.9541	0.564431	-0.0503819		0.0535083	0.116766	0.12918	1.12578	1.27155		0.704023	3.4487	0.649489	2.29236	-0.116319		0.402168	1.82866	0.301296	2.18492	-0.416617
RGD1566035	9	36660278	36665099	-	0.0182794	39.8255	56.5339	42.1326	0.505423	0.0812462		11.6314	17.5587	12.578	0.594164	0.112888		1.73128	4.91424	1.65122	1.50513	-0.0682994		0.636417	1.16288	0.405452	0.869661	-0.650439
Cbx4	10	107803104	107809057	-	0.0101611	15.0036	21.1072	14.5771	0.492425	-0.0416106		0.347804	0.620319	0.421535	0.834736	0.277377		12.7744	14.3806	10.2696	0.17087	-0.314879		0.748547	1.01019	0.566837	0.432462	-0.401159
Zfp131	2	70867535	70894880	-	0.0236458	11.1313	15.3383	11.5607	0.462517	0.0546012		2.22059	2.51776	1.74733	0.181198	-0.345794		0.787741	1.5464	0.624033	0.973118	-0.336099		0.794921	0.698155	0.734366	-0.187263	-0.114312
Ptp4a1	9	36028024	36036214	-	0.0304621	67.8212	93.0212	68.7732	0.455823	0.0201098		0.167213	0.284617	0.169974	0.767331	0.0236206		1.78878	5.18735	1.66992	1.53602	-0.0991993		0.558503	1.03514	0.61776	0.890193	0.14548
Atf4	7	121468540	121470594	+	0.0433469	132.326	177.784	129.221	0.426024	-0.0342568		0.287607	0.372191	0.333148	0.371945	0.212066		8.06346	8.90241	7.50589	0.142797	-0.103376		3.93709	4.30085	3.53479	0.127492	-0.155507
Herpud1	19	11027632	11037998	-	0.0304621	20.107	26.4433	18.9324	0.395202	-0.0868435		0.113705	0.10217	0.0679895	-0.154323	-0.741914		1.10337	1.72816	1.00193	0.647324	-0.139131		0.791138	1.48715	0.92041	0.910551	0.218348
Ptbp1	7	12833688	12843440	-	0.037293	15.0534	19.5175	14.4539	0.374677	-0.058629		0.214033	0.313808	0.224365	0.55205	0.0680149		4.64647	6.16802	3.80027	0.408675	-0.290033		0.315371	0.649119	0.319253	1.04143	0.0176492
Ubc	12	38515328	38520066	+	8.56242e-08	1101.32	1299.19	1103.82	0.238383	0.00327697		7.7587	9.88861	7.20008	0.349953	-0.107801		120.153	149.13	119.142	0.311698	-0.012186		6.12129	4.71125	6.17366	-0.377727	0.0122912
Sox9	10	100965137	100970522	+	0.0323703	26.5058	20.2459	25.9434	-0.38868	-0.030938		2.36105	1.68581	1.74053	-0.48599	-0.439904		0.587205	0.630864	0.556875	0.103464	-0.0765117		0.167387	0.141039	0.236967	-0.247101	0.501497
Sepw1	1	78801613	78804176	-	0.00271189	63.976	48.403	45.5853	-0.402434	-0.48896		1.07685	1.32821	0.686693	0.302663	-0.649085		5.87415	5.29982	4.60987	-0.148436	-0.349653		1.43997	1.26144	1.38884	-0.190966	-0.0521582
Kcnk9	7	113831416	113875376	-	0.0365935	18.8989	14.2068	16.915	-0.411724	-0.160001		6.54808	6.72863	5.75871	0.0392429	-0.185326		0.179718	0.17867	0.143984	-0.00843619	-0.319828		0.0646937	0.0429669	0.0462919	-0.590401	-0.482866
Leng8	1	74814349	74826049	+	0.0216024	36.6056	27.2746	32.9798	-0.424507	-0.150481		1.53167	1.56904	1.46857	0.034774	-0.0606956		1.43429	1.67239	1.35121	0.221569	-0.086089		0.611338	0.753647	0.555025	0.301919	-0.139418
Olig2	11	34998542	35001918	+	0.0164556	37.7843	28.11	38.2881	-0.4267	0.0191117		0.140459	0.153255	0.217566	0.125785	0.631303		3.78506	2.61258	3.24841	-0.534842	-0.220582		1.67929	1.98309	1.60146	0.239898	-0.0684643
Repin1	4	142898415	142900127	+	0.01417	19.3262	14.2338	18.9775	-0.441235	-0.0262712		2.13364	1.62013	2.36603	-0.397212	0.149151		0	0	0	#DIV/0!	#DIV/0!		7.53634	7.29304	7.8207	-0.0473453	0.0534331
Gpr17	18	24448653	24449672	-	8.61332e-05	16.2096	9.72812	15.1802	-0.736617	-0.0946547		1.75908	1.0144	1.9309	-0.794193	0.134449		0	0	0	#DIV/0!	#DIV/0!		10.7254	10.6456	11.4825	-0.0107662	0.098408
Zfp646	1	206349635	206351371	+	0.0368415	5.66781	3.38911	5.74903	-0.741884	0.0205274		4.39437	4.39332	3.90939	-0.00034509	-0.168711		4.75649	5.06689	4.6477	0.0912047	-0.0333791		1.49437	1.32713	1.65462	-0.171229	0.146957
Kcna1	4	226189075	226190562	-	0.0236955	4.63564	2.64561	4.12868	-0.80917	-0.16709		2.92958	2.33532	2.46122	-0.327074	-0.251321		0	0	0	#DIV/0!	#DIV/0!		4.81685	5.0063	5.3622	0.0556548	0.154735
Ascl1	7	28151499	28154267	-	0.00594218	10.3467	5.76479	9.59082	-0.843836	-0.109448		0.0535083	0.0364893	0.0271958	-0.552287	-0.976379		1.73288	1.33212	1.76149	-0.37945	0.0236206		0.718346	0.642663	0.711857	-0.160617	-0.0130908
Nkx2-2	3	147826484	147829407	-	0.0101611	5.8216	3.07237	5.50244	-0.922063	-0.0813448		0.361181	0.218936	0.312751	-0.722212	-0.207705		0.355257	0.178902	0.28473	-0.989692	-0.319267		0.560119	0.545269	0.543691	-0.0387633	-0.042946
2610008E11Rik	7	13517760	13536033	+	0.000186058	7.11621	3.70447	7.21115	-0.941844	0.0191204		0.876198	0.576532	1.15582	-0.603857	0.399589		1.08223	0.473266	1.01971	-1.19328	-0.0858419		1.24584	0.5126	1.05929	-1.28121	-0.234029
Zc3h10	7	2942063	2946149	-	0.0365935	5.22318	2.71486	4.95617	-0.944049	-0.0757015		23.8914	22.7402	22.1918	-0.071252	-0.10647		0.842288	0.755745	0.719482	-0.156414	-0.227355		0.510813	0.782442	0.567394	0.61519	0.151558
Id3	5	158263301	158264888	+	9.2791e-06	13.6947	7.09926	12.8691	-0.947876	-0.0897051		0.00668853	0.0291915	0.0203968	2.12578	1.60858		1.79788	0.893782	1.49185	-1.0083	-0.269188		0.574146	0.550951	0.775628	-0.0594936	0.433948
Gpr6	20	47518790	47521561	-	0.0191838	2.43526	1.22291	2.73769	-0.993756	0.168886		0.120394	0.131362	0.12918	0.125785	0.101623		0.813438	0.559835	0.610609	-0.539031	-0.413785		0.11213	0.0427732	0.109824	-1.39039	-0.0299814
Jrk	7	115847177	115851860	-	0.00389415	3.38582	1.66885	3.55376	-1.02065	0.0698408		0.100328	0.0948723	0.108783	-0.0806661	0.11673		0.614288	0.28725	0.571955	-1.09661	-0.103013		1.92459	0.74025	1.56044	-1.37847	-0.302602
Kcnj2	10	99130687	99131970	+	0.00389415	4.53994	2.21965	4.22968	-1.03234	-0.102127		1.17718	0.722489	0.90426	-0.70429	-0.380529		0	0	0	#DIV/0!	#DIV/0!		3.97994	4.15297	4.55951	0.0613977	0.196134
Arrdc3	2	8617992	8630240	+	1.29385e-05	16.0542	7.72503	17.7426	-1.05534	0.144265		3.74558	2.76589	4.33093	-0.437444	0.209487		2.5171	1.05239	2.54012	-1.25809	0.0131306		2.06314	0.864051	2.14076	-1.25566	0.0532812
Zfp839	6	145126419	145143286	-	0.0433469	2.03284	0.946647	1.81527	-1.1026	-0.163316		0.0334427	0.0218936	0.0543916	-0.611181	0.701693		0.291158	0.098386	0.22629	-1.56528	-0.363625		1.07578	0.66087	0.982747	-0.702941	-0.130487
Rbak	12	15470256	15482463	+	0.0350625	2.9072	1.33981	2.86836	-1.1176	-0.0194031		0.735739	0.474361	0.564312	-0.633207	-0.3827		0.584453	0.25979	0.522101	-1.16974	-0.16276		0.917549	0.656447	0.619114	-0.483106	-0.56758
Zfp866	16	21313542	21318064	+	0.0407603	1.57764	0.613889	1.40793	-1.36172	-0.164188		0.167213	0.0583829	0.169974	-1.51807	0.0236206		0.213884	0.0183087	0.241764	-3.54623	0.176772		1.66097	1.22993	1.61327	-0.433453	-0.0420374
Txnip	2	218170012	218173900	+	9.61773e-09	12.2713	4.63121	15.2435	-1.40582	0.31291		0.0936395	0.0145957	0.0271958	-2.68157	-1.78373		2.18001	0.700934	2.73836	-1.63698	0.328981		0.616737	0.146526	0.716807	-2.07349	0.216931
Zc3hav1l	4	65804500	65816897	-	0.0182794	0.834668	0.306118	0.575836	-1.44712	-0.535544		0.0200656	0.00729787	0.0203968	-1.45918	0.0236206		0.13596	0.0422016	0.118244	-1.68782	-0.201421		0.306211	0.116085	0.231619	-1.39935	-0.402774
GSTA1	9	26216237	26225810	-	0.0101611	1.91848	0.690716	1.86654	-1.4738	-0.0395991		0.153836	0.0291915	0.0407937	-2.39778	-1.91498		0.0379608	0.0125643	0.0322788	-1.59518	-0.233924		0	0	0.0114933	#DIV/0!	#DIV/0!
Sox8	10	14745882	14750870	-	5.39003e-13	23.1368	7.69249	21.2206	-1.58866	-0.124722		0.0133771	0.0583829	0.0203968	2.12578	0.608583		2.97739	1.80729	2.85263	-0.72022	-0.0617528		2.51436	2.18234	2.53233	-0.204318	0.010274
Lcmt2	3	119629556	119631616	-	0.00426254	1.68036	0.527236	1.51377	-1.67225	-0.150626		0.140459	0.116766	0.108783	-0.266533	-0.368697		0	0	0	#DIV/0!	#DIV/0!		0.962286	1.00209	0.954651	0.0584694	-0.0114928
Gsx2	14	35479361	35481085	-	0.0350625	0.5366	0.136299	0.504871	-1.97707	-0.0879336		0.0200656	0.0218936	0.0543916	0.125785	1.43866		0.0792334	0.0540323	0.060406	-0.552287	-0.391417		0.119144	0.165508	0.104157	0.4742	-0.193944
Prdm1	20	51096616	51118240	-	0.00865312	0.24041	0.0351048	0.167985	-2.77576	-0.517165		0.0668853	0.00729787	0.0203968	-3.19614	-1.71334		0.0449563	0.0252927	0.0364768	-0.829804	-0.301542		0	0.0121379	0.0462919	#DIV/0!	#DIV/0!
Iqcf1	8	114557460	114559884	+	0.0101611	0.221874	0.0158337	0.0799773	-3.80867	-1.47208		0.0401312	0	0.0203968	#NUM!	-0.976379		0.0158062	0.0289888	0.00235493	0.875005	-2.74673		0.0102439	0	0.0173196	#NUM!	0.757642
