# Supplementary material for: Extra-coding RNAs regulate neuronal DNA methylation dynamics
Source: Nat Commun. 2016 Jul 7;7:12091. doi: 10.1038/ncomms12091 (PMC4941050; doi:10.1038/ncomms12091)
Supplement: Supplementary Data 2 — Gene clusters identified by hierarchical clustering analysis [file ncomms12091-s3.xlsx]

## Sheet: Gene lists
Supplementary Table 2. Gene clusters identified by hierarchical clustering analysis
See subsequent worksheets for significant gene ontology terms
Cluster1	Cluster 2a	Cluster 2b	Cluster 3a	Cluster 3b	Cluster 4a	Cluster 4b.1	Cluster 4b.2
Taar7g	RGD1560303	Taar8a	Emr1	Nts	Acsf2	Cnpy3	Palm
Fpr3	Tnni2	Doxl2	Tmem176a	RGD1312005	Acadm	Syf2	Atp5c1
Sprr2g	Pramel1	RGD1564378	Tmem176b	Msn	Nrsn2	Gns	TBCB
Art2	Ttll2	Oas1f	Crabp1	Hiatl1	Decr1	H2afy2	Atp6v1e1
Hoxd10	Pet2	Olr845	Fcrls	Acyp2	Nqo1	GNS	Wsb2
Cysltr1	aicda	Olr1353	Ppic	Rtn4rl2	Slc39a11	Tmem178b	Rala
Nkx2-5	C330005M16Rik	RGD1562500	C3	Hltf	Nell1	Smoc1	Pcsk1n
Serpina7	Spz1	Mrgprx4	Rras	Lrrc28	Anxa5	Sod2	Tmed9
Taar7h	Kb15	Defb15	Ift27	Stxbp6	Fkbp9	Pink1	Ppp2cb
Mcpt1	2310002L13Rik	Spink14	Stk32b	Sdc2	Gpnmb	Sulf2	Necap1
Defb40	4930571K23Rik	SVS3A	Nrn1	RGD1308005	Cst6	Hsd17b10	Cox6b1
Olr48	4933402N03Rik	Spam1	Tox2	Cdr2	Appl2	Ube4b	Pdcd5
Prp2	Actbl2	Samt3	Ift74	Scube1	3110082I17Rik	Grpel1	Cdk2ap1
Olr1335	Oxgr1	Sstr5	Dap	Pcca	Tmem150c	Mast2	HMGB3
Vom1r60	Defb23	Il12b	Hsdl2	Plcxd3	Ube2n	Nhp2	Atp5e
Zfp558	Olr1415	Gm6377	Ptk2b	Top3b	Pepd	Tmem131	Cox14
Tryx5	Neurog1	Mill1	Mgll	Trmt1l	Pon2	Pkn1	Cacng7
Sult1b1	Il24	Plac8	RGD1561849	Anks1a	Caln1	Arpp19	Ergic3
Ms4a8a	Tdgf1	Trim58	Fundc1	Bloc1s5	HEBP1	RGD1561113	Chmp1a
Olr376	Ereg	Mrgprf	Polr3gl	Cxcl12	Lhfp	Rnpep	Tuba1c
Olfr883	Ffar3	Slc7a13	Camk1d	Tcerg1l	Lgmn	Smc1a	Tbcb
Opn1mw	Bdkrb1	Sgcg	Ptcd2	Acot13	Arhgdib	Elmod1	Mmp24
Olr32	Ccl19	Oas1d	Phka1	Taf12	Snx21	Mrps33	Prelid1
Defa	Actl7a	Nanog	Srd5a1	Aatf	Akap12	Bloc1s2	Ndufa6
Prss37	Hcar2	Fam122c	Wipf3	Coq3	Wfs1	Ckap4	Fam3c
Vom2r9	RGD1563293	Obp2b	Trip13	Pdzd8	Dync2li1	Nid1	Cisd1
Stfa3l1	RGD1560162	Il3	Fst	Slc9a3r1	RGD1562284	Sgpl1	Atcay
RGD1563200	Il31	Ces2f	Slco1c1	Efna3	Nkain4	Tsr2	Ptpn11
Bsph2	Rbp3	Slc17a1	Pla2g16	Pcyox1l	Slc25a38	Map3k7	Thoc7
Prol1	Muc5ac	1700057G04Rik	Camk4	Aldh5a1	Nat9	Magi1	Ppp2r5c
Vom1r71	Lalba	RGD1562521	Triqk	Gmds	Rfc1	Hiat1	Cacnb3
Olr399	Gpr65	Arr3	Cib1	Nsmce2	Lyz2	RGD1560065	Cldnd1
Klk15	Vom2r55	F11	Ctsh	Mrpl13	Pold2	Rnf20	Oxa1l
Sult1c3	Tmem174	RGD1564651	Gfra1	Gtpbp1	Arhgef26	Plaa	Polr2i
Cyp4a8	Gja8	Smpx	Kcnc4	Rgs7	Cpne6	Exoc7	Agap1
Ces4a	Gk2	Ggta1l1	Xrcc6bp1	Btrc	Tmem132b	Kpna6	Camk2g
Pbsn	Lect2	RGD1562532	Tjp2	Mrpl42	Fstl1	Gpr107	Gaa
Cfhr1	Iqcf4	RGD1563842	Nde1	Dcun1d4	Fkbp5	Sppl2b	Kat2a
Ptger2	Spata31d1b	Cd300le-ps1	Syt6	Fam129b	Lima1	Clpb	Dlgap4
RGD1309783	Taar4	Igsf5	Cbln1	Lzts1	Rtn4r	Rbck1	Dnajc11
Vom2r32	Lrrc10	Tbc1d21	Apcdd1	Tmtc4	Adarb1	Nfu1	Dirc2
Ugt2b10	Krt14	Myot	Lars2	Epha4	Bag2	Slc27a1	Htatsf1
Vom2r58	1700019O17Rik	RGD1563818	Klhl29	Crot	Zfp579	Zdhhc6	Wasf3
Vom2r49	RGD1562492	Lipk	Ptprr	Gal3st3	Rcan3	Pigx	ATG101
Defb39	Olr1433	Olr1271	Crhbp	Grik2	Rasip1	Kctd15	B4galt6
Olr566	Teddm1	Cd163l1	Cd9	Fam96a	Sox5l1	Mrpl19	Pttg1ip
Ctsj	Doxl1	Lce1m	Cpne4	Gabra3	Lactb2	Map3k9	Uso1
1700012A03Rik	Tnfrsf13c	TCRB	Esrrg	Ifi27	Pde9a	Mrpl10	mrpl11
Vom1r27	Zdhhc25	Entpd8	Rnf128	Tsen15	Cabp1	Rnf7	Zfand3
Serpinb9d	Gm5591	Tex37	RGD1559613	Exoc6	Ralb	Numbl	Lmo3
Awat2	Myf5	RGD1565323	Hmgn5	Scarb1	Zufsp	Rexo4	Ttc5
Ncr1	Sit1	Tex28	Lpl	Rngtt	Ctrb1	Rnf126	Bai1
Cpa3	Miox	Or51t1	Pcp4l1	Mrpl35	Ccdc53	Nxph1	Tmem55b
Nlrp14	Slc22a8	Fshr	2310061C15Rik	Cmtm4	Fam184a-ps1	Napg	Cdc16
Timd2	Lcn6	Pgpep1l	Cdh22	Plp1	Plagl1	Epb41l1	Gosr2
Slc5a9	Mpl	Cdx4	Frmpd4	Trappc9	Rfx4	Rbm25	Fxyd6
Dbx1	Krt82	Rnase1l2	Fbxo2	Dpp10	Siat7E	Psma3	Ankrd46
Vom2r33	Ceacam16	Cd177	Egln3	Tdp2	Tpcn1	Gna11	Prkar2b
Evx2	Six6os1	Slco6d1	Hdac8	Rbmx2	Nup133	Usp10	Snx3
Cyp2c13	Tff1	Cd40lg	Rprml	Chst11	Slc41a2	Lrrc16b	Brk1
Serpina4	Chrna6	Lypd8	Zbtb8a	B230118H07Rik	Aldh1l1	Sf3a2	Csnk2b
Pax2	Poteg	Lgsn	Ik	Grrp1	Xylb	Samd4b	Reep2
Oas1e	Dntt	Ccdc83	5330417C22Rik	Orc5	Zfp64	Zcchc24	Sumo3
Glyat	Ropn1	RGD1561813	Igfbp7	Cpt1a	Stat5b	Ralgds	Mtch1
Defb11	Spic	Ltf	Cox6b2	Traf3ip1	Gnpda2	Ypel5	Cadm4
2210407C18Rik	Btnl2	Tshb	Htra1	Stxbp3	N6amt2	Ccdc124	Gnb2
Taar7b	Olfr1189	Serpina12	Kcnip4	Tmem67	Zfp365	Lrpprc	Grina
Foxb1	Pde6c	Slc22a6	Fbxo16	Mthfd1	Fam59a	Mrpl45	Lamp1
S100a9	Lmx1b	Crp	Ethe1	Ctage5	Ajap1	Usmg5	Pomp
Sox18	RGD1561557	Mixl1	Stom	Cdk5rap2	Stambpl1	Pex5	Pcsk1n
Olr801	Sycp1	Tchhl1	Sel1l3	Coq7	Cmtm5	Prdx1	Slc25a5
Glycam1	Gkn1	Prl8a4	Tmem48	Tbc1d10a	Fbxo34	Mapk6	Map1lc3a
Olr446	Themis3	RGD1559731	Kdelc2	Lamc1	Asap2	Gripap1	Thra
4932411N23Rik	RGD1559578	Ifi204	Matn4	Nbas	Gtf2h3	Hap1	Ybx1
4930412D23Rik	Krt4	Fam71f1	Fam210b	Lyrm9	Sema4f	Emd	Sdcbp
Prame	Clca2	Klk6	Gmnn	Rad50	Mpp3	Zyg11b	Tceb2
Skint10	Tigit	Vegp1	PECR	Enox1	Ifi27l2b	MAST1	Alg2
Prg3	Krt35	RGD1566159	Grb14	Zdhhc24	Phf2	Cops3	Psmd6
Abp1	Ly6g5c	Gm12169	Optn	Slc2a1	Mnf1	Ubl3	Srm
Treml4	Dppa4	Vom2r77	Cyp20a1	Snupn	Zdhhc18	Ctsf	Pdhb
Srpx2	Nr1h4	Klra5	Cacna2d3	Dguok	FAIM	Rrbp1	Sncb
Vom2r25	4921517D22Rik	Spink6	Igf1	Grip2	Psme1	Srsf4	Atp1a3
Defb37	Cldn14	RGD1562844	Kcnip2	Fam118a	Rcbtb2	Tm9sf2	Rac1
Ctsr	Dnase1l3	Fpr2l	Gtdc1	Map3k4	Ablim1	Arf2	Ghitm
Slco1b3	Fam71b	Gpr15	Gemin8	Usp28	Shisa5	Agpat6	Celf4
Mbd3l1	Padi4	RGD1565679	MRPL30	Gemin2	Gorasp1	Setd3	Anapc2
Prl	Kpna7	RGD1565970	Dcc	Fam5c	Abcc5	St13	Cat
Adam28	Kcnv2	Bpifa1	Rpa2	Mkks	RGD1563620	Hdhd2	Rgs4
RGD1566368	Igsf23	RGD1564878	Dis3l	Tox3	Aff3	Dhx57	Slc6a17
Prl8a2	Zfp366	4933412E24Rik	Haus7	Mtg1	Mphosph6	Pdgfra	Lypla2
Rbmxl2	Iqcf3	Mcpt8	Fntb	P4ha1	Pknox2	Tceal1	Polr2g
Pkhd1	Prf1	Svs3b	Gldc	RGD1564665	Ttc28	Bsdc1	Ttc9b
BC048671	Tmprss3	MGC114483	Nxph3	Efr3a	Hivep2	Tbc1d24	Aprt
Psgb1	RGD1561551	Vmn2r65	Galnt9	Col4a3bp	Cux2	Higd1a	Actl6b
Apcs	Ucp1	Mcpt8l3	Wbscr16	Nab1	Tf	Ubqln4	Amz2
Ccl11	4930519G04Rik	IGHG	Fxyd7	Slco3a1	Acsf3	Degs1	Dlgap3
Lbx1	Kcnk16	ND2	Psen2	Ebag9	Trmt10b	Pigk	Tbc1d16
Smr3a	Fetub	COX1	Igsf11	Atp9b	Mtmr1	Dlx1	Znhit6
Hes2	Fam186b	ND4	Endod1	Golgb1	Mcm3ap	Cse1l	MGC112830
Retnlg	Tuba3a	ND5	Bcas3	Pde1b	Stk19	Tcf20	Slc48a1
Scgb3a2	Gm14597	CYTB	Cry1	Fbxo8	Eps8	Triap1	MIA3
Crnn	Krt73	Lcn8	Stard10	Gcc2	L3mbtl3	Slc25a46	Atf6b
RGD1563554	Wfdc13	RGD1562673	Tdrd7	Klhl25	Magi2	Uhrf2	Sirt5
Ubtfl1	SLC5A4B	Ripply1	Insig2	Lztfl1	Rfc3	TMEM11	Pcdha8
Hoxb7	Vom2r26	Ppy	Tpx2	Slc17a6	Pgm3	Kctd3	Slc29a4
Olr1680	Ceacam3	Defb13	Xrcc5	Lyar	Neu1	RGD1563441	Pcdha9
RGD1563150	Nlrp4	Fsip2	Katna1	Gtf2e1	Taf9b	Stau1	Dkc1
Spata31	RGD1306995	Svs3a	Igsf1	Lyrm4	St3gal3	Ostc	RGD1303003
Prl3c1	Prss33	Apoc3	Gsg2	Cnot4	GJC1	Gpsm1	Rpl22
Gpx6	Cyp17a1	Gata5	Fam105a	Nup98	Zfp523	Rer1	Zc3h7b
Vom2r23	Pxt1	RGD1561151	Maats1	Mfap3l	Mta3	Ddx24	Mcf2l
Olr23	Wfdc5	Fcer1a	Ndp	Rab33b	Hsd17b7	Adcy1	Abcd3
RGD1309110	Trim29	Mageb4	Npnt	Iqcb1	Tfip11	Tspan6	Farp1
Prl3b1	1700011L22Rik	Ppp1r3a	Cenpn	Vstm2b	Tmem108	Leprotl1	Slc38a3
Olfr1353	Vom2r54	Vom2r71	Lgals1	Xpc	Kctd1	Maged2	Ndufs8
Olr818	Calhm1	Hsd17b6	Cd48	Ccdc90b	Carkd	Pmvk	Prmt2
RGD1559644	Lpar5	Nipsnap3a	Smim3	Cxxc4	Cdh24	Gucy1b3	Eif3s6ip
Crisp3	Cryaa	Sept14	ITPKB	Manea	Zbed5	Elovl5	Bclaf1
Tbx18	Umodl	1700008I05Rik	Haus4	Ssh2	Pitpnc1	Spns1	Stoml2
Olr1293	Cib3	Cesl1	Syt12	Ntrk3	Klhl8	Fnta	Drosha
RGD1561215	Enpp7	Rhox4g	Slc14a1	Epdr1	Lipa	Cobra1	RGD1307526
Bpifa2	Taar9	Gpr119	Spin2a	Lsm5	Rsrc1	Prkcb	Arl6ip4
Olr1748	1700123L14Rik	1700001C19Rik	Ppcdc	Hexim1	Prrc1	Tmem208	Fbxo25
Olr1326	Folr4	Gpa33	Ebi3	Sfmbt1	Spc24	Ngdn	Cnp
RT1-M1-5	Sftpb	Atp6v1g3	Ankrd29	Dagla	Ube2c	Ufd1l	Arhgap21
Wnt10a	RGD1562885	Ifi44l	Dmrtc1b	Nadk	Tbc1d1	Rit1	Afap1
Hlxb9	Tktl2	Vom2r70	Itga8	Gid4	Kin	Las1l	CBY1
Ms4a2	Ip6k3	RGD1564712	Mavs	Mnat1	Efna2	Nob1	Rae1
Vom2r68	Gsta2	Vom2r65	Spa17	Sgpp1	Ikbkb	Rasl10b	RGD1305455
Klrb1c	Dnajc5g	Ces2c	Mcart1l	Med6	Axl	Paf1	Fbxo21
Ugt2b1	Tsga8	Cdh5	Cenpj	Uchl5	Coro2a	Pdrg1	Srcap
RGD1560146	Syna	Lipn	Ptpru	Ppif	Tex10	H2afx	Lemd2
Cyp4a1	Zfp36l3	Klk11	Gpr37l1	Mob1b	Cdc7	Ube2j1	Thoc5
2310002L09Rik	Tmem247	Slc9a10	A2m	Mfsd6	Rai14	Psmc6	Thtpa
Klri1	Lgals7	Defb43	Prodh2	Extl2	Pknox1	Fam92a1	Yaf2
Cd209e	Syce3	Izumo2	Mis18bp1	Vangl2	Cacng5	Lamtor4	Rab6b
1810065E05Rik	Bcl2l14	Bsnd	Ctgf	Anxa7	Abcb9	Rabep1	Atp9a
RGD1564657	U90926	Gm765	Tmem238	Wls	Atp6v0a2	Polr2c	Ppm1a
Obp1f	A4gnt	Hsf3	Ap1s3	Snx13	Zfyve19	Fam131a	Eif4g3
Crisp1	Gykl1	Kncn	RT1-CE3	Xylt1	Osbpl10	D17Wsu104e	Rcn2
Hoxb5	Tff2	Asb9	Pdia5	Gmcl1	Abcc4	Nucb2	Agtpbp1
Lipf	Olr40	Gimap4	Atp10a	Bre	Rims3	Ipo7	Impact
Hoxb6	Gkn3-ps1	Ifna5	Cpped1	Fam126a	Gpr161	Fubp3	Hmga1
Olr867	Dppa3	Cnga2	Ppm1j	Wnt7b	Atg4c	Rasl11b	Mta1
Rax	Spint5p	Tcf21	Nod1	Fam131b	Gtf2ird2	Slc7a3	Hdac5
Skint4	Gzmk	Hoxa9	Cd55	Fam188a	Grb10	Atp5j2	Zmiz2
Pip	Gh1	Spink14	Pole2	Zfp704	Sema5b	Sod1	Bai2
Vom2r48	Tuba3b	RGD1565129	Nfam1	Pdgfa	Osbpl6	Ina	Gipr
Ccdc178	Nr2e3	Usp17l5	Baz1a	Prmt7	Snrpc	Eef1a2	Frmd4a
Cd200r1l	Gcm1	Vom2r69	Phf19	Exd2	Tmem41a	Raly	Zfp330
Npffr2	Clps	Prp15	Bcar3	Pcyt1a	Fndc3b	Wbp5	Dohh
Cyp2c22	Tex19.1	Mycs	Rarg	Gatad2a	Pragmin	Camk2n1	CALCOCO1
Hoxb4	Aqp2	RGD1563590	Thnsl2	Mblac2	Slc16a6	Nhp2l1	Chfr
Fgf4	Scgb3a1	4930513O06Rik	Il11	Wibg	RGD1562218	Psap	B4galt3
4930553J12Rik	Btnl3	Chad	Fas	Dcps	Nsun4	Dctn2	Rnf112
Vom2r8	Fam22f	Mageb16	B3gnt2	Lypla1	Pik3cb	Pomp	Pitpnm2
Adamdec1	Gje1	Csn1s2a	Aox1	Tmem29	Rnf113a1	Rab7a	Rhbdd2
Serpinb13	Zfp683	Zp4	Parp12	Lig1	Cutc	Syn1	Dcaf15
RGD1564236	Lect1	Pglyrp3b	Kctd14	Slc4a1ap	Dgki	Rnf10	RGD1305587
HOXB3	RGD1562433	Gm46	Gulp1	Dgat2	Rangrf	Serf2	Yipf3
T	Ctsg	Kcne3	Melk	Nosip	Snx9	Vdac1	Cntnap4
Cyp2j13	Gp9	Myct1	Slc35f4	Akap1	Dcp1b	Arl2bp	Trim46
Mptx	Tpd52l3	Tgm6	Spint1	Gopc	Dcaf12l1	Ctsd	Pes1
Ugt2b15	Gpr33	RGD1564897	RGD1564719	Vps53	Pyroxd1	Psmd12	Cnot8
Pax3	Csf2	RGD1565682	Xk	Ehmt1	Pard6g	Polr2l	Ccar1
Skint1	Rnase6	RGD1562039	4930452B06Rik	Ccdc25	Nek4	Dlst	Anapc15
Ms4a13	RT1-M10-1	Ces2c	Rab32	Rfk	Nthl1	NCBP2	Metrn
Defb2	Uroc1	Vom2r47	Slc37a1	Cog4	Zmym6nb	Spcs1	Dusp1
Ubqlnl	Tm4sf4	Gimd1	Lrrc27	Crim1	Jdp2	Dynlrb1	U2af1l4
Ces2j	Noto	Tmprss2	Unc5b	Ndufaf5	Hdac1	Syp	Slmo2
Insrr	6030468B19Rik	Flt1	Ccdc158	Cisd2	Gjd2	Pafah1b1	Ppp4r1
Prss2	RGD1306195	Aadac	Otof	Pid1	Slc16a7	Idh3g	Polr2i
Tnip3	Khdc3	Banf2	Zc3h12a	Gatsl2	Gpr123	Sez6l2	Preb
Slc17a3	Tlr10	Oas1k	Rhpn2	RGD1304592	Tctn3	Ncdn	Wdfy3
Cgm4	Foxi1	Sntn	Slc26a7	Zc3hc1	Hecw2	Olfm1	Cdk10
Hoxd12	Rhox10	Olfr556	Rbm43	Pole4	Mettl13	Nedd8	Abcf3
Il28b	Tspo2	4933427D06Rik	Nkx6-2	Chn2	Galt	Pitpna	Rcor2l1
Bpifa3	Ccl5	Mageb7	Adra1d	Acp2	Fam195a	Eif5a	Med22
Sgp158	Krt40	Slc51b	RGD1307439	Psmf1	Sptlc1	Cltb	Bcl9
Wnt3a	Ftmt	Hsfy2	Ccdc89	Necab1	Zfp9	Arf4	Ocel1
Olr557	Triml2	Ins2	Vsig10	Panx1	Per2	Tmem66	Tusc2
Defb1	Ugt2a1	4930547C10Rik	Lpar6	Megf9	Ank1	Olig1	Elmo2
Zfp352	Ly6g6d	Gimap6	Phex	Jkamp	Ilvbl	Bcat1	Grsf1
RGD1565607	Antxrl	Hoxa9	Tlr6	RGD1565641	Bcor	Ndufb8	Usf2
Tas2r119	Slc22a1	Serpinb8	Mfi2	Lap3	Csgalnact1	Mdh2	Srpk1
Vom1r22	Slc13a2	RGD1564039	RGD1311084	Mboat2	Map6d1	Sat1	Tmcc2
Vom1r86	Usp26	Olr80	Fuom	Lzic	Fitm2	Trappc2	Mrps21
Gm17689	Nr1i2	Slc6a14	Polq	Rrm1	B3gnt7	Lamtor2	Kif3b
Hbe2	Lao1	F9	Lepr	Ndrg1	Glb1l	Trappc4	Exosc10
Vom1r105	Dct	Arrdc5	Rgag1	Nfasc	Creg1	Lgalsl	Sepn1
Zfp352l	Meox1	Defb50	Lin9	Crtac1	Ifngr2	Plekha1	Adprhl2
Olr716	Hyal4	Nme8	Runx2	Lhfpl4	Ipmk	Dhcr7	Babam1
Retnla	Spink4	CES2H	Vipr1	Magoh	Pxk	Nrbp	Dhrsx
OLR1366	Iapp	Olr1171	Atp6v1c2	Klf16	Scn8a	Cops8	Ftsjd2
Retnlb	1190003K10Rik	RGD1561958	Ccdc111	Dusp19	Tubg2	Tbcd	Dtx4
Pth	Ceacam15	Tcp10b	RGD1309139	Grik3	MGC125239	Rab21	Vars
Klrk1	Slc25a31	Olr1096	Gm4980	RGD1303142	Ptges3l1	Znhit1	March9
Mcpt1l3	Panx3	Spata31d1c	Impg2	Krr1	Atp8a2	Sc5dl	Acd
Defb49	Mup5	AA415398	Lrrk2	Dennd1a	RGD1308461	Snrpb2	Adam11
Stfa2	Cd5	Defb51	Ppara	Lgals8	Tmem39b	Ncoa4	Flot1
Lcn4	Cd8b	Magebl1	Emp3	Hipk2	Mphosph8	Fam50a	B4galt2
Olr576	Defb26	Gimap1	Gk5	Tox	Tgds	Carm1	FIS1
9230113P08Rik	Abra	Prl5a1	Adamts20	Azi2	Sgce	Trmt1	Larp1
Prss1	Cdh26	Cxcl13	Fermt3	Mettl22	Arfgap3	Gga1	Gsto1
Hoxc8	Hormad1	4930468A15Rik	5830473C10Rik	Hcn3	Pdpr	Dnajb6	HRAS1
Fpr-rs6	RGD1565655	Hyal5	Oxtr	Etv1	Slc9a1	Agpat4	Epb4.1l1
Klk1c2	RGD1560456	Lim2	Marveld1	Akap6	Abcb10	Irak1	Sept9
Krtap13-2	Fgl1	Fmo2	Mmp28	Exosc7	Ltbp4	Asns	Dpp7
Olfr682-ps1	Spink8	Trpa1	Mtap	Myo10	Fam160b1	Arl16	Pmpca
Olr819	Grap	Olfr1089	Sil1	RGD1310110	Gpc5	Slc1a4	Csk
LY49S6	Zc2hc1b	Stat4	Rxrg	Dennd6a	Wdr91	Lars	Psmc4
Psbpc2	Nkg7	Fcrl5	Tmem91	Smc4	Dusp15	Rell2	Sh3bp4
Pramel6	Gapt	Olr1292	Grik4	Hccs	Ift140	Cd151	Coro1a
Prss58	Lcn3	Pigr	Fkbp10	Dlx5	Pcdh15	Pitpnm1	Sdccag3
Sox17	Iqcf5	Cd209d	Ttk	Ahcyl2	Neurl1B	Ptprf	Praf2
Hoxb2	Cxcl9	Oas1d	Vwa5a	Rwdd4	Klf11	Hnrnph3	Gps1
Olr69	RGD1303271	Igfn1-ps1	Fam122b	Raph1	Spryd4	Fam69b	Tmem63b
Reg3b	Obp2a	Vom2r75	Mast4	Pip5k1a	Zfp958	Pgm2l1	Dzip1
Il2	Actrt2	KLK10	Cbln4	Noa1	Slmo1	Otub1	Slc39a7
Prss3	Capza3	Klk1c10	Ghdc	Msra	Fam107b	Mapre3	Prkag1
RGD1562423	Spaca3	Cela3b	Rspo1	Gyg1	Snx11	Thoc4	AW555464
Mcpt1l4	Nr0b2	Ms4a18	Hey2	Emc1	Kcnip1	RGD1304704	Ncaph2
Six1	Tpsb2	Foxi2	P4ha2	Shisa7	Wdr34	Cyfip2	Abcb6
Try10	Prps1l1	RGD1562010	Map3k14	Osbpl9	Rnd1	Add2	Coro1b
RGD1561226	4933406M09Rik	Ankrd22	Smyd4	TAF6	Hspa14	Ndufc1	Slc38a2
Pdx1	Rhox11	Pramel	Rhbdl3	RGD1562747	Wipf2	Acsl3	Gba2
Mcpt1l2	Tm4sf20	Cd19	Akip1	Tax1bp3	Ccdc120	Pa2g4	Rab24
Serpinb3	Tcl1a	Fam150a	Fam221a	Dhx32	RGD1306941	Hspd1	Ric8a
Olr701	Spo11	Scgb1b30	Fblim1	Mgat2	B9d2	Rsl24d1	Atn1
Olr1418	Plscr2	Hoxa9	Sfxn2	Mrto4	Emc9	Sec61a2	Denr
Vom2r29	Mlph	Dgat2l6	Abcc8	Thumpd3	Txnl4b	Atp6v1f	Adnp
Nlrp2	Afm	Slc22a20	Thumpd2	Nfx1	Tns3	Syt5	Ddn
Acsm2a	Ucma	Hoxa6	Pdgfc	Mrps10	Setbp1	Dazap2	Rpl10a
Prl7a4	A530016L24Rik	Slc6a2	Cenpt	RGD1563438	Icmt	Efnb3	Rnf41
Cylc2	Wfdc1	Rfx6	Pltp	Sall2	Cldn12	Mff	Safb2
Gm11595	Trcg1	RGD1565212	RGD1563945	RGD1307554	Haus5	Acat1	Map9
Cyp2ac1	RGD1565655	DKK1	Entpd3	Ptplb	Ociad2	Dnaja2	Psenen
Vom1r108	Asz1	Apol11a-ps1	Cenpk	Ufl1	Ppa2	Mtch2	Vps52
4933427G17Rik	Kcnk18	Hoxa6	Dach2	Ptpn12	Hpca	Eno1	Cend1
Olr1498	Sun3	Ccdc105	Ggact	Elac2	Cds1	Vamp2	Shisa4
S100vp	Crybb2	Hsd17b6	Plekho2	Sart3	Rrm2	Snap25	Cstb
Vegp2	Ctse	Als2cr11	RGD1305235	Ttc17	Fuca1	Kif21b	Copb2
Klra2	Svs1	Serpina9	Rcor1	Camk1g	Pex14	Clptm1l	Hspa4
Prl3d1	Prss29	RGD1561552	RGD1563319	Agpat5	Pmp22	Dtx3	Armcx3
Ly49s4	Adipoq	Olr952	Oxnad1	Rchy1	Draxin	Ap1m1	Ddah2
Nlrp5	Clec4f	Cst7	Cdca3	Pds5b	Tm7sf3	Pdxp	Negr1
Cyp2c12	Klk10	Nccrp1	Lmo7	Med28	Baalc	Synpr	OST4
Klra22	Tie1	Klk1c12	Cc2d2a	Aarsd1	Fbln2	Surf4	Rpl13
RGD1310384	Pgc	Serpina1f	Prrg3	Zc3h13	RGD620382	Eif3b	Gpr56
Rup2	Akr1d1	MCPT1	Stat1	Ifngr1	Add3	Kdelr1	Maf1
Psg29	Tmc2	Rfpl4a	Enpp2	Fut8	Hps4	Apmap	Smim7
Tpo	Stoml3	Ntf4	Prss12	PRPS1	Tbc1d22b	Fgd1	Sfxn3
Nlrp4f	Rhox8	Cdhr5	Wdr92	CR1L	Csrp1	Axin1	Ncln
Vom2r3	Clca5	Taar2	Odf2l	Parg	Pccb	Mrpl46	Abat
RGD1564428	Fam159a	Clec14a	Figf	Cpd	Scaper	Chac1	Ubxn1
Cd209a	Fkbp6	Raet1c	Mid2	Sypl1	Wdr41	Zscan21	Pfdn5
Prl7a1	Xcl1	Akr1c3	Akna	Smad1	Dpy19l3	Rasa3	Ociad1
Vom2r10	Klk12	Fam47a	Zmat1	Chn1	HAUS1	Clcn7	Gabarap
Ceacam11	Zbp1	S100g	Ckap2	Rbm6	Scn1b	Snrpf	Atp6v1g2
Vom2r46	Dpep3	RGD1564419	Mospd1	Fam104a	Gsg1l	Uxt	Eef1g
Gata4	Umod	Pramel	Hus1	1110058L19Rik	Hgsnat	Slc27a3	Ywhab
Cts8	Mmp20	8030411F24Rik	Klhdc1	Zfp180	Cnn2	Wdr73	Nelf
Csta	Proc	RGD1306441	Dock11	Tmem206	Polr1e	Aqr	Ndufa8
RGD1560324	Defb36	Spink12	Col23a1	Mtmr2	Xxylt1	Mtor	Hsbp1
Olr687	Clca4	Rbm31y	Unc13b	Adipor2	Zc3h3	Aftph	Eid1
Otp	Vnn3	Clec1b	Pigh	RGD1306730	Msantd3	Ift52	Stx7
Agxt2	Dmrtc2	Cyyr1	Mre11a	Mtdh	Sertm1	Fam18b2	Atp5d
Ctsq	Svs6	RGD1309350	Fzd2	Entpd4	Rab22a	Mpv17l2	Tcf4
Olr363	4930443G12Rik	Meig1	Pxdc1	RGD1306583	FXN	Ddx19a	Atp5o
Gba3	Prhoxnb	Il31ra	Dcun1d2	Syn2	Rfc2	Rnf34	Rps16
Prl2c1	Bmp10	Kprp	Arhgap26	Slc22a23	Sdf2l1	Ncoa5	Fabp5
Defb10	Proz	Gip	Nudcd1	RGD1311747	Psmg2	Lman2	Atat1
Nlrp4a	Defb30	Avpr1b	Blvra	Elmo1	Rhov	Metap1	Grcc10
Pate-f	RGD1564745	RGD1559804	Angel1	RGD1311739	Stat2	Phax	Pea15a
Klra17	Topaz1	Sag	Tbc1d12	Fam19a2	Tpst1	Ttc7b	Rbm3
Serpini2	Olfr225	Gpr174	Rbm41	Nmt1	6330403A02Rik	Wdr48	Rpl3
Hao2	Fcrl6	Clrn2	Pawr	Tiprl	Gltp	Cnep1r1	Psmd2
Klrb1	F7	Vom2r15	Aplf	Adss	Apopt1	Clip1	Apbb1
Mmp27	Cd163	RPGRIP1	Rai2	Nus1	Parp8	Phb	Eno2
Dppa1	Fabp2	IL18RAP	Abca8a	Sptssa	Ninj1	Ttc9	Atp6v0a1
Izumo3	Mbl1	RGD1565410	Fam83d	Dek	Rapgef4	Coq6	Cirbp
Vom2r31	Syt8	RGD1306750	Opn3	Ppp6c	Rilpl2	Egr1	Sepw1
Olr1505	Bpi	Cd7	Etl4	Ap1b1	Ntpcr	Tmem8b	PTP4A2
Olfr1467	Ceacam9	Serpina10	Abcd4	Carhsp1	Cpne2	Commd7	PPP2R5B
4930480E11Rik	Cyp2w1	Gpr128	Pard6b	Gria4	Aldh2	Tsta3	Rpl6
Cyp2b2	Marco	RGD1563947	Tmtc3	Vps39	Cdk14	Hcfc1	Nsg2
Hoxd4	A1bg	Tnfsf10	Ankrd34b	Blmh	Yipf1	Sidt2	Hmgcs1
Klk1c6	Spag11a	Fabp6	Slc29a3	Arhgap12	Coro7	Med31	Rpl15
Alx4	Krt86	Slco1a4	A330021E22Rik	Wasl	Cdh13	Mpi	Glul
Defb38	RGD1305347	Ms4a5	Emx2	Scn2b	Vps41	Prpsap1	Slc22a17
RGD1310717	Atp4b	MGC112692	RGD1305089	Snx16	Gstm1	Skiv2l2	RGD1311310
Muc16	Prss44	Eps8l3	Bend4	Nkd2	Actr3b	Slc25a39	Stau2
Gif	Krt5	Rnf222	Bcorl1	Ppil4	Ica1	Fezf2	Clstn3
RGD1562644	Gm3336	RGD1624210	Cald1	Tmeff2	Epb41l3	Slbp	Tubb4b
Cdh16	Myl10	Scgb1c1	RGD1562533	Abcg4	Dym	Tesk1	Rpl18
Olfr1102	Zfp474	Dlx4	Olfml1	Patl1	Slc45a1	A830010M20Rik	Stmn4
Olr806	Upk3b	Slc5a10	Apool	Armc8	Ckmt1b	HIAT1	Ran
Pate3	Asgr2	Ces1c	Drp2	Prkcg	Thop1	Anapc7	Rps11
Reg3d	Kcnu1	Mcpt2	Ndp	Inpp5k	Wbp1l	Hip1	Pcnp
RGD1563562	Apoa4	Olr72	Dgka	Smc5	Heatr5b	Ppp4r2	Ube2m
Vom1r93	Armc12	1700012P22Rik	Palmd	Brix1	Mtmr7	Ict1	Hsp90aa1
RGD1564894	Ccdc60	S100a7a	Csad	Lmbrd2	Rab15	Tmem199	Ndrg4
Prl3a1	1700019N19Rik	Alox12e	Vegfc	Tmem87a	Glrx5	Lrrc47	Hspa8
Kir3dl1	Hrh4	Hsd3b1	Plch1	Clstn2	Mgat5b	Zc3h11a	Calr
Chi3l3	Aqp7	RGD1563645	Gckr	Ap4s1	Upf3a	Surf6	Oaz1
Tmem92	Ms4a10	Spink12	Gpr124	Gtf3c4	Yif1b	AI316807	Tsc22d1
Defb5	Upk3bl	Cyp2f4	Styxl1	Asun	Aig1	Mrpl55	Snurf
Tbx20	Krt71	Olfr525	Crabp2	Rassf2	Iah1	Pigs	Eef2
Pglyrp4	Pgk2	Rs1	Nme5	Slain2	Ak3	Utp18	Rpl13a
Serpinb10	Retn	RGD1565862	Arid3b	Timmdc1	Mrps36	Dtymk	Mest
RGD1560291	Mael	RGD1561212	Chd1l	Gabrg1	Tenm3	Yeats4	Map3k12
Il36g	Rnase11	Slpil3	Nsl1	Paics	Nedd4l	Golt1b	Cdc42bpb
Prl2b1	Krt27	Fam151a	Rarb	Herc3	Elovl2	Ulk1	Rps27a
Cyp2c7	Myom3	Fam3b	Cckbr	Sympk	Pgm1	Tsr3	Tmem147
Cyss	Spink6	Mmp3	Mitf	Edem3	Tmem160	Eef1e1	WBP11
Gzmbl3	Spink6	Il12rb1	Zfp438	Wrnip1	Arl15	Ccdc9	Metap2
Alox15b	Prss42	Dsg4	Plcd3	9030624J02Rik	Mxi1	Rnf123	Pabpc4
Igfl3	Krt79	Obox1	Zc3hav1l	Nadkd1	Prex1	Zdhhc17	Use1
Lce1f	Fam50b	Mmp8	Nsun3	Myo9b	Cgref1	E130309D02Rik	Bad
Vom1r94	Krt12	Elovl3	C1ql2	Rpp30	Dbt	Cd164	Nicn1
RGD1562319	Taar3	Defb33	Bche	Tom1	Parm1	Uhmk1	Gpr162
Aadacl4	Tex24	Cyp2b1	Wnt4	Slc39a9	Atp2b3	March1	WDR55
Vom2r11	Gzmn	Sbk2	Gpr156	Mapk14	Mcee	BRMS1	Slc38a1
Serpinb11	Art4	Ifit3	Apln	Armc1	Prps2	Dctn3	Rbfox3
Hoxc5	Fam170b	Mixl1	Gal3st1	Capn7	Tmem14a	Mtx1	Sbf1
Prl8a9	Adam6	Gja10	Abhd14a	Nipa2	RGD1563962	Rgl2	Sec24c
Olr674	Klhdc7b	Pga5	Phka2	Dnajc15	Igfbp4	Snph	Aurkaip1
1700034O15Rik	Krt84	PGA5	SKA3	Smad2	Lyrm7	Arih2	Bax
Prb1	Cd300lb	Fcamr	Fstl4	Rqcd1	Spats2l	Cebpg	Hdac6
Olr1217	Uts2	Prg2	Zdhhc23	Wdr11	Pls3	Tram1l1	Ganab
Hoxc6	RGD1562431	Slc4a1	Cmpk2	Aldh3a2	Nudt2	Snrpa	Ntm
Prl7d1	1700021F07Rik	Unc5cl	Ern1	Arl6	Scpep1	Tssc1	Ntng2
TRY4	Rhox2	Aox4	Zfand4	Masp1	Actr6	Cluap1	Agap3
Vom1r78	Krt13	Kcnj8	Relt	Mpp2	Homer2	Rsu1	Rnf208
Phox2b	Ly9	Cacna1f	Necab3	Fam45a	Lrrc8b	Ufm1	Scaf1
Olr1499	Fbxo39	Pzp	Rpp40	Fam48a	Shroom2	Synrg	Mapk8ip2
Olr709	Slc2a7	Tnfsf11	5730508B09Rik	RGD1563510	Ino80c	Ppm1h	Rps7
Olr101	Adam18	Gng11	Impa2	Slc35e1	Iqsec2	Camsap3	Cyth2
Gimap7	Dydc1	Lamc3	Epb41l4b	Ciapin1	Rab36	Pddc1	Fbxl19
Mcpt3	Pou2af1	Sftpd	Trim7	Fam98b	Gabra1	Ciao1	Tmem145
Cyp2b3	Vom2r62	AI467606	Stil	Pibf1	Pdcd6ip	Ube4a	Chmp2a
Gm7735	Ly6g6f	RSA-14-44	Ptrf	Xpo4	Frrs1l	Myst2	Atxn7l3
Vom2r52	Rhox13	Kcnmb3	Erbb2	Cd2ap	Gfod2	Cpt1c	Ahi1
KNG1L1	Ccr8	Ptchd3	Accs	Tln1	Cadps2	St6gal2	Eif5
Csn1s2b	Spatc1	Wee2	Ipcef1	Zcchc2	Tram1	Capn10	Arf6
Hmx2	RGD1563746	RGD1564074	Prok2	Btbd7	Cdk5rap1	Ccdc71	Inpp4a
Chst13	Higd1c	Tnni3k	Cd44	Trip4	Gramd3	Rnf19a	Nudt16l1
Gfi1	Krt15	Katnal2	Ppp1r3e	RGD1308923	Eln	Sipa1l1	Slc2a3
Olr1320	Cldn18	Serpina6	Cradd	Mypop	Nudt14	Rlim	Kansl2
Vom2r27	Tat	Epb42	Dus4l	Gls2	Xiap	Rce1	Ythdf2
Ly49i5	Uts2r	C8a	Lrch1	Pde3b	Isoc2a	B3galt2	Taf10
Klri2	Lcn9	Icos	Alms1	Pcdh18	RGD1307704	Kcnd3	Fgfr1
Olr267	Imp5	Fam83f	RGD1306227	Bcl2l11	Magt1	Psmg3	Thyn1
Trpv5	Prss41	Wap	Med12l	Wfdc2	Sdc4	Pim3	NGRN
RGD1559622	Dazl	Pla2g2e	Vwa5a	Kif13b	Wbscr17	Dot1l	Arl10
Cst13	Trim52	Trem1	Otx1	Cnnm2	RGD1563668	Sapcd2	Neurl4
Six6	Anxa8	Slc17a2	Tmem219	Ccdc117	Mipep	Prkca	Mta2
Il36a	RGD1564899	Tmco5b	Pola1	Mad1l1	Ptk7	Mzf1	Ufc1
Abcb5	Cyp8b1	Gadl1	Ccnf	Scly	Parva	Irs2	Cdkn1b
Hoxb1	Guca1a	Asb15	Kntc1	Ppp1r1b	Apaf1	Otud4	Rps20
Cts8l1	Sohlh2	Abcb11	Artn	Nudt18	Notch3	Naa30	Moap1
Vom2r50	Wfdc10	Scimp	Lipt1	Zbtb7a	Fez2	Trim24	RPS4X
Serpinb3a	Dmrtc1c	Mecom	Ifit1lb	Gpr22	Mocs2	Yipf6	Dync1h1
Slc7a12	Cox8c	Mlxipl	Il10rb	Mtmr10	Litaf	Cpne1	Jph4
RGD1559999	Ptgir	Ankrd1	Gpr160	Rars2	Cdh4	Gamt	Mef2c
Try4	Calml3	Kynu	Clec3b	Tubgcp5	Hadh	Pdp1	Map1lc3b
Ly49s7	Il17a	RGD1560958	Slc16a3	Pde4a	Cartpt	Prim1	Rps18
RGD1562234	Ahsg	Xpnpep2	Agphd1	Zfp467	Cpne5	Rap2c	Cbx6
Slc10a2	4930504O13Rik	Cyp4b1	Clmn	Rps6ka5	Abhd5	Mrpl52	Cd2bp2
Cabp5	E330017A01Rik	Btnl7	Cml1	Fam210a	S100a13	Bri3bp	Tro
Vom2r76	Ccer1	Dscr6	Nudt17	Metap1d	Ns5atp9	Zswim6	Cdc42se1
Adam7	Fgf6	Tmprss11b	Shroom4	Rictor	Slc36a1	Lman2l	Chga
Zscan4f	Il4	Cd34	4930451G09Rik	Pomt1	1700021F05Rik	Lrrc45	Mbd1
Cyp2c79	Ush2a	Mall	Ddb2	Gtf2f2	RGD1559672	Map1s	Rpp21
RGD1561977	Gdf2	Ros1	Tirap	Rbm28	Suclg2	Dnajc14	Usp29
Pitx2	Kif2b	Ano1	Nkd1	Ptcd1	Ablim3	Arx	Snx32
RGD1308878	Dnmt3l	Xirp2	Zic5	Kcnk2	Bend6	RGD1306215	Trank1
Fpr-rs3	Haao	Col4a4	RGD1561609	Zmym6	Pcbd2	Mrpl18	Zfp967
Gzmf	Pnpla5	Serpina1	Slc25a37	Cog6	Prdx4	Atp13a1	P4htm
Ovch2-ps1	Rnf186	Klrc2	Gpr75	Pxdn	Mal2	Emg1	Surf2
Wfdc18	Wfdc9	Blk	Zfp951	Rab30	Fam131c	Exosc1	RPL12
Hsd3b1	Pla2g2f	1700028K03Rik	4921507P07Rik	RHNO1	Zfp575	Arhgef1	Per1
Hoxc4	RGD1561147	Npvf	Adat1	Inip	Hmox1	Fam169a	Yme1l1
Sult2a1	Nkx6-3	Gimap5	Olfml3	Ccnyl1	Hs6st2	Mdm4	Mapk1ip1l
Cdh19	Tubb1	Agr2	Sptssb	Bmp4	Lta4h	Ndufaf3	Lrrc4
RGD1559536	Ocstamp	Chit1	Hells	Slc12a4	Bckdhb	Adck4	Luc7l
Ugt2b37	Tigd4	Tekt3	Greb1l	Crem	Arsb	Fam73b	Tril
Vom2r28	4922505E12Rik	Fam170a	Pabpc5	Cln3	Ezr	Cacul1	Slc6a1
Il1f10	Krt16	Dusp27	Kif24	Siva1	Susd4	Timm22	Rac3
Prl7b1	Ctcfl	Edn2	E2f7	Chrac1	Cdkn2aipnl	Gatc	Rpl26
Bsx	Ka11	Psg19	Usp51	Ddx55	Uqcc	Ranbp9	Eif3k
Reg3g	Defb21	Frk	Kremen1	Cdca8	Plbd2	Wipi2	Nfil3
Vom2r35	Foxr1	Gabrr3	Htr5a	Rims2	Ascc1	Zfp444	Rpl5
Smcp	Grxcr2	Fermt1	Nrg2	Slc25a42	SEC61GL	PHKG2	Rpl7
Taar8c	Reg4	Gcm2	Wnt2	Tbc1d22a	Apoo	RGD1562136	RPLP1
RGD1565660	Icam2	Nmur2	Malt1	Mccc1	Gna13	Coq10a	Nnat
Andpro	RT1-DOa	Lrrc18	1110018J18Rik	Inhbb	Stk39	Rnf25	Mapre2
MCPT8	Ccr4	Otog	Adamts5	Usp37	Snx8	Nfyc	Set
Tpbpa	Trim61	Plac1l	RGD1563084	Kndc1	Aagab	Rundc1	Enpp5
RGD1564915	Il22	Zp2	Frem1	Ell	RABIF	Cwf19l1	Prrc2b
Vom2r1	Catsper3	Dydc2	B3gnt9	Bhlhe40	Ggh	Golga4	Pcdhga12
Mcpt4	4933416C03Rik	Upk2	Bend7	Adamts10	Nt5dc2	Twf1	Eif3c
Olr1485	Fam71a	Vdr	Tshr	RGD1308299	Tnip1	Acaa1a	Blcap
Vom2r79	Wfdc16	Pcdh12	Gm7694	Acer3	Cnnm4	Bles03	Timm13
Prss2	Tlr12	Magix	Invs	Nid2	Ptprt	Ppp1r15a	Pik3r1
Vom2r67	Nlrc3-ps1	Efcab10	Rasl11a	Pigv	Glt25d2	RGD1306636	Gnb4
Prl8a5	4932415D10Rik	Gpr111	Hells	Lurap1	Dusp2	Glt8d1	Cntn1
Hoxc13	Gper	Dlx3	Esco2	Col25a1	Net1	Tanc2	Cd63
PATE	Olr1523	Gp2	Fgd6	Tyw5	Tmem17	Elovl6	Aars
Pax9	Fam178b	1810024B03Rik	Chrd	Exo5	Tspan15	Rbm33	Rpl11
Samt4	Kl	Cdh17	Kctd4	Zfp182	Zfp385b	Fam193a	Prdx2
Csn1s1	Mmp7	Slc10a1	Fam122b	Foxm1	Dhx35	Ick	Marcksl1
Serpina3m	A4galt	Otogl	Homez	Frg1	Spc25	Vasp	Nap1l5
Cyp2b21	Kb23	Btnl7	Cntrl	Asic4	Slc7a14	Zdhhc16	Rps8
Rhag	Rab44	Serpinb5	Rnf125	Trim36	Ebp	RGD1305350	Stub1
RGD1561114	Kif12	Ehf	Ctrl	Ect2	Ckap2l	Morc3	Wdr6
Tas2r110	Chmp4c	Znrf4	Shroom3	Klf8-ps1	Gmfg	Rnf130	Apoe
Sult2a6	Gpr87	Slc47a1	Sft2d2	Wscd2-ps1	Slc30a6	Ruvbl1	Srsf5
Tas2r123	Bhmt2	Ly6c	Adamtsl1	Thsd7a	Cit	Fndc3a	Gm7964
Hoxd3	Dcdc2c	Trim54	Syt10	Msl3l2	Lias	1500009C09Rik	Rpl18a
Cst5	Cxcl17	Ptgr1	Atg16l2	Hs3st4	Zfp566	Jmjd6	Tardbp
Fscb	Krt20	Slc14a2	RGD1565059	Zfp101	Ddx10	Kat8	Ivns1abp
Trav7d-5	Got1l1	Cyp7a1	Syde2-ps1	Uvssa	Fmnl1	Gclm	Gpx4
Abol1	Wfdc11	Fgfbp1	Dnali1	A130010J15Rik	Fastkd1	Glmn	Phpt1
Defb9	RGD1307603	Ciita	Rimbp3	Adc	Nol12	Sos1	Sept3
Hbe1	Rtp3	Gimap9	Batf3	Urb2	Mtfmt	Ubl4a	Aplp1
Ces2i	Pla2g12b	RGD1562667	Fbxl22	Myo5b	Phyh	Hirip3	Uqcrq
Cts7	Ano7	5430419D17Rik	Actl10	Wdhd1	Nars2	Cpsf3	Clip3
Cyp4f40	Glipr1l2	Tnmd	RGD1561282	Kcnc2	Slc25a29	Slc35a2	Cdk4
Neurog3	Brdt	Rhox5	1700019L03Rik	Creb5	Gpr153	Wdr83	Hyou1
Spink3	Il22ra1	Gpr64	RGD1560289	RGD1563888	Tas1r2	Prkaa2	Prrc2a
Sval2	Fbxo40	Gm8787	Sult1a1	Cyb561d1	Wdr19	Egln1	Sv2a
Prl4a1	Hbz	Akr1c13	Slfnl1	Taf5	Lrrfip1	Dlk2	Dos
Olr1736	Adam33	Etv3l	Star	PSME2	Cpne8	Ambra1	Kif3c
Vom2r4	Car9	Fam20a	Gpr62	Prrg2	Orai2	Eif1ad	RBMXRTL
Akr1c2	H1fnt	Spef2	Cyp27b1	Eme1	Cep70	Fbxw9	Rplp0
Olr1726	Spp2	Egflam	Adamts6	Ism1	Rnf182	Nop14	RGD1359290
Fev	Dnase2b	Fam115c	Tbx6	Polr3g	Tyw1	Tbc1d13	Ddx17
Prp15	Sftpa1	Atp6v0d2	Thpo	Hdx	Ccs	Rlim	Tuba1a
Igll1	1700061G19Rik	Fmo5	Zfp296	Cntnap5b	Taf3	Esyt2	Scamp3
Sult1c2	Zdhhc19	RGD1309808	Snx22	Pi15	Plin2	Ubr1	Usf1
Sult1c2	Fam167b	Vwf	Tnfaip8l2	RGD1308117	Ift43	Bcl7b	Rbm25
Sult1c2	Mep1b	Zp3r	Dclre1c	Pllp	Tmem192	Chchd4	Impdh2
Olr109	Cpsf4l	Dock2	Stk32a	Mastl	Dcbld1	RGD1564420	Srsf6
Vom1r44	Erg	Chat	Slc10a7	Ctns	Tpst2	Bbs1	Apc2
Kap	Defb41	Prelid2	Ddr2	Zfp709	Cgrrf1	Setd2	Chst2
Vom2r51	Clec10a	Ogn	Mvp	Dclre1b	Slc17a5	S1pr1	Wdr13
Adam24	Neurl3	Bik	Prr16	Ankrd16	C1qtnf5	Nup88	Grlf1
Cdx2	Krt39	Cml5	Smad7	Slitrk3	Pla2g6	Exosc9	Nbea
Alx3	Adh7	C5ar1	Fbxo27	Xrn1	Rgl1	Ppid	Ilf3
Olfr1507	Defb24	Igfbp6	Hcrtr2	Zic1	Avpi1	Tnks2	C530008M17Rik
Foxd1	Cib4	Mobp	INTU	Zfp3	Ablim2	Tmem214	L3mbtl2
Naalad2	Wdr95	9330101J02Rik	B3gntl1	Bdp1	Tti1	Arfrp1	RGD1566029
Ghrl	Rnase1	RGD1561778	Slc9a9	Ercc5	Cpne7	Klhl23	Naga
Ly49i7	Abcc6	Clec5a	Mmp19	RRM2	Gas8	Soga1	Aatk
Slc30a8	Dpep2	Agtr1a	Scn9a	RGD1305014	B3galt1	Tnrc6c	Agfg1
Ighg3	Gmcl1l	Igkc	Kcnj12	Clp1	Sec24d	Kansl1	Mrgbp
Defa24	Slc52a3	O3far1	Mxd3	Caprin2	Ppm1k	Tab2	Wiz
Sdr16c6	Tpsab1	Ptges	Nbeal2-ps1	Zfp786	Eya3	Zeb1	Gtpbp2
Pax7	Slc22a2	Samd3	Mst1	Eri2	Dock4	Slc39a1	Tpgs1
RGD1564285	RGD1562036	RT1-Bb	Tex22	Zfp551	Adam19	RGD1566084	Pycr1
Scgb1d2	Slc7a9	Ccdc108	Srpk3	Zfp120	Tmem106c	Cpsf1	Mrpl38
Rdh8	Robo4	BC020535	Duox1	Thap6	Tubb6	Nr2c2	Gatad1
Pramef17	Iqcf6	Atp8b4	Dnahc1	Kcnn3	Amacr	Sarm1	Ddrgk1
Il27	Crygn	Cckar	Brip1	Sumf2	Ano6	Usp34	Unc45a
Il36b	Mln	RGD1559493	Smim1	Tenc1	Cacna1c	Rnf214	Sbds
Vom2r5	RGD1311343	Tmem212	Htra4	Trps1	Cpxm1	Numa1	Zfp414
Reg3a	Senp18	Omd	Ptchd4	Soga2	Hspbap1	Sf3a1	Kifc3
Taar7d	RGD1561934	Lrrc69	Il25	Kcna2	Recql5	Abca2	Pcmtd1
Hoxa1	Tmem171	Nhlh1	Lpp	Zadh2	Endog	Ptpn23	Vezf1
RGD1561230	Cyp11a1	RGD1564133	Arid3c	Thnsl1	Pm20d2	Nav1	Cbr1
Cma1	Gdf3	Cdhr3	Flvcr2	Morn1	Dcp1a	B3gnt1	Ppan
RGD1563978	Prss40	Ccdc152	Spats1	Abtb2	Pnpo	Riok3	Vldlr
Spink1	Gpr77	Tbx4	Hmha1	Csnk1g1	Cox11	Zcrb1	Myg1
Fam24a	Otos	Gm14569	Angptl2	Heatr1	Rufy1	Iars	Rab11fip3
Evx1	Nrl	Il1rl1	Sfrp2	Samd11	Hmgcl	DNAJC9	Vps16
Olr803	Adad2	Nodal	Enkur	Saysd1	Rps6ka3	Cables2	Mrgbp
Satl1	RGD1559683	Rab19	Gstk1	Zfp563	Kcna6	Polr3d	Rapgef2
Hoxa3	Gstt4	Oas2	Syt13	Obsl1	Gpc4	Fam100a	Odf2
Svs3b	Myl7	RGD1560028	Sh3yl1	Pde3a	Mphosph10	Spag7	Rps10
RGD1304554	Fam25c	Ppp1r42	Samd12	Nrde2	Mbtps2	Vamp4	Cnot1
Vom1r74	Cxcr1	Slc22a25	Tstd3	Ap5m1	Agfg2	AU040320	Zdhhc3
Actrt1	Efcab8	Vom2r21	Fam151b	Trmt12	Birc5	Xpot	Nek6
Olr1688	Zcchc5	Lyg1	Hs3st5	Zbtb25	Alg14	Naa10	Comt
Mageb5	Hcst	Faim3	Chpt1	GPBP1L1	Bloc1s4	Mllt1	Jup
Obox2	Lgals2	Mmp13	Ppp1r12b	Polh	Unc119b	Ept1	Wdr18
Ggt6	Prss47	Tnfrsf26	Twf2	Nfatc2ip	Snx29	Bmi1	Krtcap2
Igfl3	Fam187b	Acnat2	Ttc27	Ttc4	Gnpda1	Sms	RGD1566239
Ivl	C9	Musk	Pdzrn3	Dennd4c	Cap2	Txndc9	AP3M2
Crct1	Prss48	Lhcgr	Ogfod1	Rp2	Plch2	Ssr4	Polr1c
Hoxd1	C1qtnf7	Ptprq	Rasd2	Dusp16	Cyb561	Fzr1	Adcy5
Klk1c8	Plcz1	Dmrta1	Supt3h	Sntg1	Med9	Fam96b	Gpr137
Olr1688	Tmem125	Arhgef16	Mmp17	Cfp	Pclo	Snrnp200	Tubgcp2
Pebp4	Prss46	Was	Pxn	Inhba	Gfpt2	Adipor1	Irf2bp1
Olr910	Defb28	Oas1a	CDKN3	Ubxn2a	Thoc6	Atn1	Rnf40
Olr1024	Aqp6	Ppp1r1c	Nop9	Smarcd2	Uggt2	Ogt	Pygo2
4930523C07Rik	Clcnka	Fam179a	Nov	Bcl2	Inpp5j	Ap1ar	Wwc1
Csn3	Tbata	Aqp9	Nuf2	Agt4a	Tmem19	Epn2	Ccdc64
Ugt2b7	Slc34a3	Gbp4	Ntsr2	Trmt44	Bbs2	RGD1566320	Gtpbp6
Hand2	RGD1561145	Cda	Rps6ka6	Ccdc88c	Eftud1	Spred2	Fam73a
Olfr798	RGD1564324	Heyl	Gca	Rsad1	Klf12	Cdv3	Psd3
Vom2r43	RGD1564807	OAS1I	Stac2	Zkscan2	RGD1310852	Fam20c	Zfp57
Olr1546	Xirp1	Ccl20	Snx24	Ccdc39	Fam110a	Fam173a	Tob1
Tesl	RGD1560718	Lama2	Rwdd2b	Slc7a10	Fnip2	Ctr9	Eepd1
RGD1307916	ANKRD36	Anxa10	Ece1	Zfp697	Hs1bp3	Tmem106b	A630007B06Rik
Sval1	Elane	Barx2-ps1	Cks1b	Xpnpep3	Lin54	Limd2	Cog8
Serpina10	Spib	Siglec1	Ccdc91	Cdan1	Gas2l1	Tmpo	Gps2
Cpb1	Marc1	BC027072	Senp7	Clock	Cpne3	Hip1r	Gtpbp5
Adam26a	Gm17660	RGD1559575	Fam124a	Mcm4	Scrn3	Clpx	Nfxl1
Cylc1	Dcstamp	Tmem72	Prkaa1	Ddx20	Nedd9	Git2	Mcm7
Tbpl2	Psapl1	Lrrc32	Hspb11	Kif26a	Traf3	Eif2b5	Zfp281
Siglech	Wdr88	P2ry2	Racgap1	Tmem62	Tmem245	Slc2a3	Dusp7
Pof1b	Fam71e2	Calcr	Acan	Shb	Grm2	Gcn1l1	Pop7
Olfr1056	Sds	Kcnk5	Ttc8	Arhgap42	Daglb	Ttbk1	Syn3
Vsig4	Apbh	Efhc2	Tmem163	Slc9a7	Usb1	Htra2	Gcap14
Clec4b2	Cd8a	RGD1565611	Vat1l	Ttc14	Pcdhb5	Flot2	Bcl2l2
RatNP-3b	Upk3a	Golt1a	Mrps27	Pikfyve	Mafk	Echdc1	Hdac6
Gm11435	Nmur1	Opn4	Ss18	Pdik1l	Nubpl	Fam193b	RGD1309762
Gm7073	Ubqln3	Akr1b7	Slc35b4	Hmbox1	Slc35b3	Wdr37	Nsd1
Oas1h	Tmem252	Pp2d1	Fn3krp	Lclat1	Tbrg1	Txlna	Aen
Ugt2b	Ncmap	Serpinb6b	Rab13	Nr2e1	Rps6ka4	Eif3i	Zfp445
Ces2e	Svs4	Dmrt2	Ints4	Cacna1g	Zfp382	CERS1	RGD1561931
Cd209f	MGC114427	Cmtm2a	Tcof1	Gtf3c3	VPS37C	Xkr4	Tmub1
RGD1564865	Gngt1	Tlr4	Cog7	Dis3	Arsa	Nat8l	Tspyl5
Rag2	RGD1310212	Sall4	Shank2	TSPAN4	Foxk1	Surf1	Atg16l1
Tmprss4	Actl9	Best2	Tnfrsf1a	Syndig1	Dusp23	Irf3	B4galt7
Mmp1b	Myf6	Gm11437	Tac1	Sorcs3	Dhx37	Scap	Lpcat3
RGD1566121	Stfa3	Ccl4	Inpp5a	Yipf2	Phf8	2510003E04Rik	Sharpin
Asic5	Olfr790	Kbtbd12	Rimbp2	Mul1	Cdc20	Chchd1	Mbtps1
Ctla4	Prrx2	Otoa	Tamm41	Ptpn4	Dnajc16	Ogfr	Pbrm1
Lipi	Slc46a2	Yipf7	Hibch	Tmem150a	Cdkl3	Kctd10	Zfp354c
Ctag2	4930522H14Rik	Paqr5	Slc41a1	Prmt6	Ophn1	Noc2l	Tmed4
Hoxc9	Slc6a19	Apol2	Xrcc4	Mki67	Slc19a2	Kcmf1	Amt
Defb4	Vnn1	Ptgs1	Polr3c	Eif2ak4	RGD1563583	Rrp1	Men1
Akr1c14	Stra8	Btnl5	Nptx2	Rfc4	Tmem205	Sf3b4	Rgag4
Or7e24	Gprc6a	Actg2	Sesn1	Spty2d1	Ccna2	Tbpl1	Scaf11
RGD1562485	Glb1l3	Serpinb12	Zfp804a	Epb4.1l5	N4bp2	Tufm	MGC94207
RGD1564770	RGD1560936	Lrrc52	Kcnh2	Usp31	Stc2	Anapc16	Trappc10
Bpifa2f	Chrnd	Batf2	RGD1311564	Kifc1	Cwc27	Clic4	Ppip5k2
Olr1535	FAM154A	RGD1559482	Akap2	Nr1d1	RGD1561963	Tnks	Ttc19
Np4	Prss34	Tspan8	Npas2	RGD1311080	Acot3	Epas1	Zhx3
Clec4e	Cabs1	Adig	Magi3	Cramp1l	Kdm1b	Tbc1d17	Pcnxl3
Cyp2a1	Kcna10	Trpv4	Atpaf1	Dhrs11	Tbc1d25	SFSWAP	Rbm12
Pglyrp3b	Pax4	Dsc2	Pik3c2b	Cdca7	Ppp1r3c	Srebf1	Pced1a
Myot	Hoxa13	Gli1	Pard3	Noc3l	Map3k13	Cx3cl1	Gp1bb
Prl3d2	Tfpi2	Vtcn1	Ocrl	Rpia	Apba3	RGD735065	Necap2
Bnc1	Semg1	Apoc2	Arl13b	Chaf1a	Rgs6	Tuba4a	Rab23
Fabp1	4930402K13Rik	Pira2	Golph3l	Gprc5b	Pus7	Prr3	Smcr7l
Inmt	Ccr3	Aipl1	Ybx2	Khdrbs2	Eif2d	B3galnt1	Uhrf1bp1l
Vom2r24	Ccr1l1	Aoah	Hace1	Aldh16a1	Casp9	Cops7a	Zfp386
Vom2r64	Rhox3	Spag6l	Nxn	Zfp277	Ccdc65	Dhps	Rai1
S100a5	Ecscr-ps1	Gal	Mpv17l	2310047M10Rik	Tmed8	Ankrd52	Smcr7
Hbg1	Slc6a18	Gbp2	Sec24a	Slc35a3	Vcl	Phc2	Pnma3
Hoxc12	Lcn10	Atp6v0a4	Myo6	Dph5	Pik3cd	Mcart1	Fam189b
2310003L06Rik	Ttll6-ps1	Fam107a	Ica1l	Polr3f	Polrmt	Dnlz	Ccdc174
Olr943	Agxt2l1	Cd248	Fam81a	Usp25	Camta1	WDR7	Med1
Olr1321	Asb18	Cd248	Capn5	Dfnb31	Zswim4	Rbm10	Klhl17
RGD1307537	Slc22a22	Myl1	Plcxd2	Dstyk	Gorab	Phldb1	Mapk7
Vom2r42	Fxyd4	2010003K11Rik	Adcy2	Ostf1	Slc26a6	Lrp3	Pcdhga7
Klk7	Slc7a15	RGD1560137	Hat1	Klhl21	Blzf1	Zcchc9	Abca1
Slc22a9	Slco6b1	Omd	Mcm6	Mdc1	Acot8	Ruvbl2	Wdr45
Tlx2	Isx	Gstm3	Mrps5	Lrrc7	Lpin1	Gcdh	Atmin
Serpina3n	Izumo2	Asb16	Aga	Yap1	Kcnh3	Kat6a	Arid5a
Gnat3	Defb26	Cyp19a1	Sap30l	Uba6	MIIP	Cox19	Mepce
G6pc2	Cd300e	Rcsd1	Nnt	Cks2	Ntsr1	Alkbh7	RGD1565766
CLEC6A	Nxf7	Cda	Pdlim5	Nptx1	Pfkfb4	Slit1	Pnkp
Aadacl3	Gm5414	Hs3st6	FAM120C	Pnpt1	Fam161b	Casc3	Mogs
Tfap2b	Spink7	Efemp1	Gmpr	Qser1	Pnpla2	Tars	Rps21
Foxa2	Bmp15	Ptprc	Ak4	Sult2b1	Mtrf1	Gucy1a3	Myo9a
Stfa2l3	Irgc	St14	Gtf3c5	Phlpp2	Mettl2	APOA1BP	2610008E11Rik
RGD1565746	CYP2A2	Cd22	Pbxip1	Caap1	Tnfrsf19	Plxna3	Rnf8
Pla2g10	SPYB3	Ogn	Dpy19l1	Pradc1	Map3k1	Sesn2	Mast3
Pon1	Muc20	Slc39a8	Desi2	Tmem216	Ephb3	Wscd1	Pim2
Olr1291	Gpr128	RGD1561662	Uap1	Yes1	Endov	Imp4	Zbtb45
Fshb	Olfr1350	Qprt	Rb1	Terf1	Szt2	RGD1307597	Rfx5
Ms4a3	CEACAM6	Ibsp	Esf1	Cyp4x1	Harbi1	Derl1	Ccdc130
Gimap8	Spata19	Fga	Asb13	Maml1	Map3k2	Gcfc1	Amigo1
Zscan10	RGD1563975	Hmgcs2	Pgm2	Shc4	Mpg	MGC114464	Zfp644
Skor2-ps1	Prss51	2410004P03Rik	Frs2	Tbc1d5	Leng1	Appl1	MP68
Nlrp9	H1foo	POU1F1	Ccrn4l	Ankrd32	Fam163b	Wnk2	Arse
Cd209c	Lyg2	Tnfsf9	Rps6ka2	Fam184b	Nudt9	Smarcd3	Dusp11
Gm9789	Dytn	GJB1	Ephb2	Lyrm5	Fam213a	Cc2d1a	Etv3
Pramel7	RGD1559548	Irg1	Asb1	Slirp	Prrt1	Fbxw7	Nfkbie
Il36rn	Obp3	Plcg2	Gstz1	Dhfr	Isoc1	Enoph1	Zfp869
Cfhr3	Ctsm	Car5b	Pgbd5	Sstr1	Kitlg	Aco1	Sprtn
Clec4d	Fam71f2	Pvrl4	Hint3	Mfsd8	Ptgfrn	Mettl21d	Zfp2
Ms4a6a	Mcpt8l2	Krt77	Wdr8	Hspa1b	Fto	Ktn1	Sbno2
Akap4	Rab17	Serpinf1	Rnf152	Gm884	Diras1	Mfn1	Lrrc23
Hoxd13	Crygf	Vit	Slc30a4	Fastkd2	Pfkl	Mfn2	Gpn2
RGD1559980	Ngp	Rftn1	Sptlc2	Stk35	Tmem229b	Cbr1	Rpp25l
Fam178b	Sdr16c5	Dusp9	Specc1l	Prrx1	Auh	Mrps2	Gtf2h4
Itln1	Mtnr1b	Mageb18	Nfya	Nudt22	RGD1565675	Wbp11	Ccdc84
RGD1565680	Apon	Akr1c12l1	Jam3	Zfp938	Manbal	Sh2b1	Pigyl
Vwde	Mup5	Ccl9	Vrk3	Map3k11	Gdap1l1	IMPAD1	Dvl2
Lrrc72	Gpihbp1	Sash3	Fam160a2	Col11a1	Ndufs5	Ubr5	RGD1564300
Sim2	Sycn	Fgg	Ahcy	Haus8	Rap1gds1	Tspyl2	Sphk2
Ly49i9	Dapl1	Kdr	Ankib1	Has3	Txn2	Fam65a	Zfp868
RGD1305207	Smgc	Oas3	Lysmd1	Lrrcc1	Brap	Llgl1	Pnpla6
Cdcp2	RGD1306625	Pdcl2	Grid1	Cep97	Plcb1	Cdk2ap2	Rps12
Slpil2	Nr1h5	Bmp5	Abl1	Kif18b	Hprt1	Unc50	Rbm34
Gpr151	Fam83a	Lax1	Marf1	Slc39a14	Gpn1	RGD1308134	RGD1560909
Fgf20	Scgb1a1	Fcrla	Fcho2	Zfp192	Zdhhc9	Lztr1	Rsl1d1
Cst9l	Car5a	Fsd2	Fgfr2	Ubox5	Ivd	Tmem181	Erbb4
Tlr11	Hsd17b3	Ddx4	Efna5	Topbp1	Ddx27	Sigmar1	Zfp605
Olr668	Tmem8c	Dapp1	Thap4	Rnpc3	Kirrel3	Gpam	Spsb3
Ccl21	Gabrp	Slc13a4	Nup43	Rad1	Hibadh	Arhgef4	Lime1
Vom1r100	Epo	Myl3	Ppapdc1a	Slc25a16	Csrp2	Flii	Exoc8
Ctsql2	Brs3	Kcns1	Bend5	Trmt10a	Cerk	Traf7	Mrpl1
Oog3	Psma8	RT1-M6-1	MAP2K3	Zzef1	Arhgap23	Syvn1	Hsd17b8
Olr1585	Il17f	Dynlrb2	Rfx3	Ppfia4	Copg2	Dlgap1	Tacc3
Hoxa2	Tmem27	Cpq	Rprd1b	Sp4	Tnfrsf21	Shoc2	Fut11
Slc38a11	SPINK2	Morn5	Tmed5	Mxd1	Ngef	Grn	Fam123c
1700013H16Rik	Mpo	Ifitm3	Eif2ak3	Exosc5	Arhgap1	Sh3bp5	Tm9sf1
Ly49i7	Gnat2	Tbxas1	Prc1	Tnrc6b	Pqbp1	Sap18	Amdhd2
Kcna10	Noxred1	Plvap	Tubgcp3	Glis2	Txnrd1	Nup62	RGD1309903
Olr1233	Il10	Ddx43	Lin7a	Ptprm	Cfdp1	Usp4	Usp27x
Nlrp1b	Slco1a2	Crygb	Rasgrp2	Skp2	RragB	Bwk1	Zzz3
Olr1014	Fbxw12	Acacb	Elf2	Gtpbp4	Apba1	Slc37a3	Mesdc1
Taar8a	Avpr1b	Krt28	Msh2	Hcn4	Tceal8	RGD1306063	RGD1359127
GZMB	Cst12	Tmem144	Rtbdn	RGD1311595	Bri3	Fbxo7	Fert2
Prl7a3	Slc19a3	Efcab5	Ranbp10	Mrpl32	rnf141	SLC25A51	Sema4d
Olr1234	Gm1141	Trhr	Cab39l	Yae1d1	Ube2a	Cnih	Zfp593
Cst11	4931422A03Rik	Ly6k	Megf10	Ubn1	Cox17	Pacs2	Acy1
Vom2r73	Fam115e	Apoh	Fgfbp3	Dnajc24	Prr13	Phactr3	Dpm1
Prdm6	Crisp2	Kiss1	Spire2	Gpr108	Ccdc23	P33MONOX	Nup188
Ly49i4	4930549C01Rik	Anks4b	Rhobtb2	Htt	Tmem198	Sema6b	Ebf4
Ly49si2	Slc13a1	Rnase9	Nrp1	Ephb6	Utp11l	Ppfia3	Cep104
Hoxa7	Mylk2	RT1-Db1	2810008M24Rik	Cacng3	Dpcd	Gipc1	Lrrtm4
Klk1c3	Olr1214	Arhgap15	Tgs1	Kdelc1	Fbxo23	Mark4	Lsm6
Taar7c	Lcn11	Csf3r	Gabpa	S100pbp	Kansl3	Cdipt	Zfp1
Moxd2	2010003K15Rik	Plac1	Pms2	Fam179b	Itsn1	Sh3glb2	Lysmd4
Tmprss11a	2510049J12Rik	RGD1304770	Eea1	Utp15	Mapk10	Enah	Sac3d1
Tmed11	Tmprss11c	Enpp3	Tspan11	Dexi	Ctsa	Pip5k1c	Eci1
Pglyrp2	Gpx5	Cxcl1	Stag1	Rbbp5	Zdhhc2	H2afy	Mlst8
Gzmbl2	Fmo3	Aqp3	Sv2c	RGD1308139	Fam131a	Nop10	Plxnb1
Serpina5	D630039A03Rik	Camp	Tpra1	RGD1305938	Impad1	Cmas	Sidt1
Acrv1	Plin1	Csrp3	Senp2	RGD1311745	Fh	Rpl29	Chpf2
Spt1	Gtsf1	Itk	Prr5	Arfip1	Chchd10	Magmas	RGD1306772
Lyzl1	A1cf	Nup62cl	Rhobtb3	Zbtb11	Magee1	Arid1a	Zfp426l2
4930596D02Rik	Bin2a	Slc22a4	Zbtb44	Ska2	RGD1305689	Smpd1	Lats1
Adam20	1700013G24Rik	Aass	Hook1	Galntl6	Prtfdc1	Hax1	Slitrk5
Ms4a1	Akr1c1	Fgf16	Cdc25b	Plcd4	Anapc13	Tmem128	Homer3
Cd69	Fam124b	Nxf2	Ric3	Golga3	Gstm5	Mid1ip1	Rassf1
Cyp2b12	Bst1	Myh1	Ttc33	Ankrd42	Gstm5	Lxn	Dido1
Olfr1148	Ano9	Raet1e	Fam175b	Itfg2	Mras	Cstf2t	Btbd9
Itgb2l	Gm813	Rsph4a	Bola1	Arhgap11a	Bcl7a	Fbxo11	Bptf
Pramel3	RGD1564380	C1qtnf6	Rgs20	Tsku	Itpk1	Ccny	Thap3
AU018091	Pnliprp1	Fam114a1l1	Osbpl5	Katnbl1	Gpd1l	Kpna3	Tpp1
RGD1562540	Eppin	BC049715	Nceh1	Taf5l	Calcoco1	Eef1d	Nol11
F13b	Ofcc1	Pla2g2a	Nol10	Usp1	Efr3b	Rcc2	Alg9
Gm10092	RGD1559928	Ly6i	Pias1	RGD1308147	Ctnnbip1	Nol7-ps1	Arpp21
RGD1563334	Prol1	Heatr7b2	Mbd2	RGD1359158	Commd9	Daam1	Zfp219
Lce1l	FAM217A	Pdcd1	Zdhhc13	Npr3	Rbfox1	Hid1	Vps9d1
Gzmb	Pdilt	Pdcd1	Zfp703	RGD1311188	Srp68	Ppp2r5d	Nprl2
Olr1085	Atp1b4	Ace2	Wbscr22	Fam82b	Mospd3	Gadd45gip1	Klf6
Krtap5-1	Susd3	Il20ra	Pik3c3	Cast	Rnft2	Stam	Ddx56
RGD1310647	Mup4	Spata3	Col5a2	Hes1	Fnbp1	Matk	Rpl38
RGD1562641	Hbq1b	Pde6b	Apold1	Yars2	Stoml1	Mrps16	PCDHA3
Apol7d	Ccr1	Prss52	Gan	Stx3	Abhd2	Rabl6	Mfhas1
Lin28a	RGD1563425	Pla2r1	Tbck	Fam59b	Mfsd1	Stk16	Ddx41
Scgb2a2	RGD1564013	Anxa13	Dctpp1	Ing2	Rexo1	B4galnt1	Mfsd10
Gm6484	CN725425	RGD1560849	Slc2a13	Smg6	Sri	Nploc4	Ctbp2
RGD1564129	Agr3	Skap1	Trub1	Ero1lb	Limk1	Mrps26	Ttll7
Aadac	Cyp4a2	4930562C15Rik	Rnf219	Klhl28	Snrnp25	Mrpl28	Pcdhgb7
Slc26a9	Ptx4	Cd79b	Galnt7	Tprn	Tmem120a	Aph1a	RGD1309995
RGD1311224	MGC114492	Mlana	Tmcc3	Rapgef3	Srp9	Golga7b	Wdr75
Klk1c9	Fmo13	Bnc2	Phtf2	Gsx1	Epb4.1	Grk6	Mri1
Bpifa6	LCN11	Asb12	Mcm2	Gng5	March8	Samd1	Vps8
Srms	Dpcr1	Myocd	Atp11c	Rsbn1	Dab2ip	Csnk1g2	Daxx
Ccr9	Adh4	Ly75	Klhdc5	Rpap1	Gpx1	Zfp512	Bet1l
Hao1	Slc1a7	Mat1a	Qsox2	Cyp7b1	Dnajc27	Sema6a	Zbtb12
Ms4a14	MBL2	GATA1	Vps25	RGD1311164	Dkk3	Fip1l1	Dalrd3
Klrb1a	Mettl7b	Trpm1	Rabep2	Ndufaf1	Rpp14	Med10	Tet3
Tesb	Olr906	Ptgds	Peli2	Ccdc41	Adam15	Satb1	Fam70b
Ugt2a3	Tns4	Gulo	Fam58b	Slc9a5	Ctnnbl1	Pfkp	Zfp161
RGD1564614	Tnfsf4	Esx1	Phf21b	E2f5	Agk	l7Rn6	CXXC5
Prl8a7	Clec4g	Plin5	Dock1	St7l	Bid	Rps19	Evi5
Ssx1	Drd3	Krt8	Pofut1	Kcnab1	Shc2	Dhx9	Orc2
RGD1563645	Odf1	Armc3	Hs3st2	Mms19l	Cox15	B230219D22Rik	Lrfn2
Nkx2-6	Svs5	C1qtnf3	Cbwd1	Alkbh1	Tmem184c	Gna12	Zfp61
Bpifa5	Cnga3	Spink2	Pde8b	Cpeb3	Vstm2l	Ndufs1	Fundc2
AMTN	Cela1	Cga	Timp4	Fem1c	Dapk1	Eif6	Pcdhga2
Gm12830	Mmp1a	Cfc1	Arhgap17	Trib1	Slc5a6	Bcas2	Gpt
Clec12b	Trim42	Spink13	Wee1	Chac2	Ankrd12	Rnf157	Golm1
Ust5r	Mbl2	Cxcr2	Siah3	Cdk2	Myo16	Rap1gap	Hyal3
Klkb1	Defb12	Lipc	Ca2	Fam118b	Tmem179	Mpzl1	Asf1a
Rptn	Btnl8	Slc39a4	Mrps28	Pomt2	Cdkn1c	Rbm17	Gtpbp6
Magea4	Krt80	Cxcr3	Chek1	Hn1l	Scn3a	Mrpl27	Wdr24
4933402J07Rik	Acmsd	Rbm47	Dlgap2	Dhx38	Porcn	Fam19a5	Pwp2
Olr349	BC016579	Sgk2	Wdfy2	Ppargc1a	Polr2d	Cuta	Plekha6
Pax8	Clca1	Elf5	D18Ertd653e	Pcid2	Tmem237	Shmt2	Zfp871
Cyp2c24	Sh3rf2	Hsd17b2	Adamts7	Bcat2	siat7D	Lmnb1	Slc44a1
Foxc2	Krt36	Amica1	Gxylt1	Pold3	Anapc1	Arhgef7	Myst4
4930415L06Rik	Procr	Spag17	Tmem86a	Bin3	Stx2	Aktip	Zbtb4
Pate4	Krt83	Fcn1	Sorbs3	Ndor1	Flcn	Adrm1	Slx4
RGD1565166	Klhl38	4930407I10Rik	Trappc6a	Ccp110	Dpp9	Gnl1	RGD1561507
Olr1729	Cyp2g1	Krtap16-1	Nuak1	Fam105b	Bbc3	Dhcr24	Exosc4
Defb27	Tnfsf8	Fam205a	Rrm2b	Arid4b	Stag2	RGD1559909	Zfp23
Vom2r6	Lypd4	RT1-Ba	Dusp14	Gabrb1	Dhrs7b	Cdk5	Gmppb
Fcar	9430069I07Rik	Lrit1	RGD1307443	Snx1	Idua	Tspan13	Usp21
Nkx1-1	Htr3b	Ttll10	C2cd3	Pih1d1	Dlg3	Psma4	Zfp513
Tmem225	BC066135	Abcg8	Ptger3	Sall1	Commd10	Glrx3	Rhbdl1
Hoxc11	Padi1	B230216G23Rik	Tbc1d2b	Nrarp	Pdhx	Nme2	Polg
Cst8	RGD1564380	Myh13	Cep63	Fars2	Acyp1	Wbp2	Gabpb1l
Mb	Casp14	Boll	Arap1	Rara	Dusp3	Romo1	St3gal1
Ankrd5	Ninj2	Slc15a5	Phf17	Golim4	Cers5	Scoc	Mrpl2
Lefty1	Asb17	Mybpc1	Ints9	Anapc10	Hepacam	Gmfb	Zfp629
Gpr142	Fabp9	Il21r	Heatr6	C330018D20Rik	Ddr1	Ndufs2	Zfp865
Mbd3l3	Bpifb6	Slc45a2	Tasp1	Wdr54	Limk2	Nucb1	Tob2
Vom2r37	Ms4a12	RGD1563692	Spsb4	RGD1308428	RGD1563092	G3bp2	Atxn1l
Gp6	Kcnmb1	Cfi	N6amt1	Mtrf1l	Cherp	Erp29	Socs6
Vom2r13	Insl6	Glyatl3	Supt7l	C2cd4c	Snx2	Hdac2	Kcna4
Ccr5	RGD1561620	P2ry13	Pptc7	Adcy6	Atg13	Gramd1a	Zfp646
Tnfsf15	Spdye4	Aire	Fam189a1	Kcnc3	Oxsr1	Pdcd5	Hivep1
Hoxc10	Tmprss12	Lpo	Wipi1	Atp11b	Ube2g2	Sept6	Snx19
Hesx1	Klrg1	Slc28a1	Pla2g15	Trappc11	Cdc23	Cnpy2	Bckdk
Runx3	Trim31	Prlr	Rimkla	Ercc3	Gnpat	Dag1	Rrp36
Spata4	Sfn	Agxt	Srbd1	Rnf111	Tsfm	Acat3	Zfp518b
RGD1306186	Aplnr	Slamf1	Tmco3	Runx1t1	Crcp	Fkbp4	Mapk4
Taar7e	RGD1562871	Azgp1	Cers4	Ccnd1	Med4	Lancl1	Tmem240
Ptk6	RGD1311103	Slco2a1	Pus1	D030056L22Rik	Clmp	Deb1	Bop1
Ces1h	Asb14	Slc36a3	Map2k3	Ezh2	Cdk5rap3	Mbrl	Wdr46
Insl3	Pramef12	Cyp4f18	Utp14a	Asb3	F8a1	DPF1	Cxxc1
Prdm14	Il13	Triml1	B4galt4	RGD621098	Slc16a2	Nxf1	MRPL14
Crx	Gcnt3	Hrg	Rhbdf1	Sorcs1	Smurf1	Cask	Noc4l
BC051076	Defb44	Galntl5	Ldlrad3	Dhx29	Gba	Ubtf	Erc2
RGD1563169	Sbspon	Pla1a	Odz4	Dnajc13	Acad8	Chid1	Ypel1
Foxl2	RGD1562683	Glp1r	Bbs5	Snrpg	Tecpr1	Lbh	Fbxw5
Tprg1	Upp2	4931440L10Rik	Sh2b2	Coq10b	Triap1	Drap1	Trappc2l
Ssxa1	Il17b	Hyal6	Thg1l	Stk11ip	Mrps24	Eif3d	Wash
Igsf7	Robo4	RT1-M6-2	Pinx1	B3gat2	G6pc3	Srm	Katnb1
Tmigd1	Taar5	Bpifb1	Casp4	Utp6	Ndst1	Mars	Myo18a
Klk13	Gpr110	Edar	Tgfb1i1	Rpe	Smn1	Atp13a2	Ptpro
Mrgprb5	Ugt3a2	Muc13	Usp45	Rspry1	Ctif	Ptprn	Gpaa1
Aadacl2	Morc2b	Abhd12b	Cblb	Eef2k	1810013D10Rik	Snrpd3	Zfp326
Pon3	Chp2	C4bpa	Aff2	Cmss1	Zc3h8	Hypk	Tiam2
Adam5	Adad1	Glipr1l1	Elk4	Ccdc86	Pitrm1	Ndufv1	Lrfn1
Irx4	RGD1309170	Nipal1	Tyw3	Chuk	Ptpmt1	Ngfrap1	Gpr17
RT1-T18	Cldn16	Txk	Lrrc61	Hectd2	Pphln1	Map1b	Slc8a1
Nkx2-8	Gm889	Acss3	Spg20	Kcnj4	Frmd8	Gpi	Sh3d19
Clec4a2	Fam48b1	Tm4sf5	Ppm1f	Dnaja4	Usp30	Nars	Zswim8
Tspan10	RGD1564345	Sox30	Eefsec	Tmem87b	Klhl11	Tcf25	Celsr2
Duoxa2	Defb20	Nphs2	Tmem60	Arg2	Chsy1	Fnbp1l	Nckap5l
RGD1561998	Eif4e1b	Hfe	Mospd2	Fen1	Ift46	Cort	RGD1311624
P22k15	Btnl9	Fam26f	Tagln	Ecd	Fam165b	Ipo5	Gtdc2
Scgb2a1	Prop1	RGD1310641	Akap10	Sin3a	Psph	Ilf2	Prpf40b
Gm17677	Nlrp12	Trat1	Galnt13	Adprm	Cdkn1a	Cct8	Pomgnt1
Clec2e	4931406B18Rik	Selp	Gemin5	Zwilch	Ramp2	Nono	Pcdh1
Slc5a12	Fam124b	Dkkl1	Adck2	Ndufaf4	Stambp	Dclk1	Kat5
Olr1671	Txndc8	RGD1308742	Eaf1	RGD1307325	Gng12	Maged1	Slc35a4
Vom2r59	Asip	G6b	Slc16a14	Hexim2	Cyth3	Hcfc1r1	Mvk
Fhl5	Cpn2	Gc	Zbtb16	Smg6	Cir1	Psd	Sys1
Defb17	Klf17	Scn4a	Klhl26	Mbip	A230050P20Rik	Grcc10	RGD1560871
Fgf7	Gm11035	Plek2	Ginm1	Osgin2	Gtf2ird1	Rpl34	Farsa
Prap1	Ankrd33	Ccl28	Sept10	Zfp275	Tbl2	Arpc1a	Polr3h
Mfsd2b	Mab21l3	Msmb	RGD1561238	Phospho2	Nbn	Ap3d1	Rnf26
Fpr1	Ush1c	Nos2	Chm	Hmgxb4	Far2	Ddost	Fbrs
BC048562	Cxcl2	Cyp3a23/3a1	Eogt	Cep57l1	Vav2	Psmc5	Nt5c3l
BB014433	Crybb1	Wnt8b	Depdc5	Epg5	Ccdc149	Bzw1	Bbs4
Keg1	Opalin	Ildr1	Doc2b	Rspo3	Rps6kc1	Prkcsh	Cpne1
Cdrt4	Wnt8a	Slc38a5	Stx8	H2afv	Poll	Vdac3	Prosapip1
Olr469	Lypd2	CYP3A73	RGD1564053	Smc2	TRAPPC2	Pdha1	Keap1
Sh2d2a	4930402F06Rik	Fap	Mitd1	Med11	RGD1309492	Myl6	Mlx
Slc23a3	Actl9b	Dusp13	Stk38l	Mlxip	Pex6	Dnm1	Ehbp1
4930564B18Rik	Mapk13	Dusp13	Lmf1	Hey1	Bmp1	Eno2	Asb8
Tlcd2	1700016C15Rik	Acot12	Pot1	Gfra2	Tmod3	Rap1b	Lrrn1
Cyp2e1	Chrnb3	Sycp2l	Lrrtm3	Zfp977	St3gal4	Commd4	Zfp260
Spetex-2H	Rtp1	Srgn	Ccne1	Phf13	Strada	Ehmt2	Parl
Lilrc2	Cd3g	Mrvi1	Adck1	Nup160	Usp39	RGD1560394	Gigyf1
Sult1c2a	RGD1559662	Abcg5	RGD1305158	Ap4b1	Nmral1	Pafah1b3	Ciz1
Tmem52b	Aldh1a2	Pde6a	Fdxr	Arrdc1	Rab3d	Nrcam	Slc4a3
RGD1563738	Lgals5	Alox12b	Acpl2	Ell2	Lypd1	Ccng1	Zfr2
Xcr1	Aqp12a	Dpep1	Plekhm1	Cyb5d1	Dck	Ncam1	Gtf3c2
Clec2g	BC049352	Tgm4	Maff	Rad17	Nkiras2	Rpl19	Atf7ip
Cxcr6	RGD1565655	Pik3c2g	Pxmp2	Twistnb	Slmap	Gnao1	Pfas
Cyp2ab1	Fam180a	Insm2	Plk1	Polr3b	Iqsec3	Hint1	Immp1l
Vom1r6	Klk8	Myo3a	Csgalnact2	Snhg8	Mrps11	Ndufa5	Zfp740
Vom2r60	Slc26a5	Sec14l5	Flnb	Fam204a	Fahd2a	Psmc1	Dchs1
RGD1561667	Spag11bl	RGD1562024	Gpatch1	Gmeb2	Dock7	Capns1	Dusp18
Gm4744	Fam154a	Smc1b	Nrbf2	Sco1	Tle2	Scamp5	Il3ra
Pih1d3	Klk4	Ankrd65	Acot2	RGD1311517	Cabin1	Eef1b2	Pnmal1
Ly6d	Rhox12	Acoxl	Zfp511	Orc6	Laptm4b	Rps19	Scrib
Lrit2	RGD1308195	Meiob	Fam63a	Sox6	Atf6	Slc25a22	Clk2
Kera	Samd7	Stab2	RGD1565712	Krcc1	Dscam	Tsnax	Cacfd1
Dkk2	Tac4	Mcoln2	Sppl2a	Pip4k2c	Synj2bp	Fam171b	Macf1
Olr59	Cd3d	Gm572	Hbegf	Sh3bp5l	Tbc1d9b	Dpm2	Siah1a
Alx1	Rem1	Hephl1	Mfap4	Wbp4	Mcfd2	Os9	Asic1
5830411N06Rik	Slc4a9	Kcnj1	Vamp1	Tbc1d30	RGD1562310	Fhl1	Dock3
Klk1c7	Slpi	Btnl7	Vps13c	Zfp282	Asl	Stx1b	Rbmxrtl
Gpr141	Krt85	Sectm1	Ankrd39	Edem1	Plekha3	Dnpep	Klhdc4
Amelx	Ccdc7	Abca14	Thbs3	Pank1	Fam214a	Capns1	Kcnd2
Bcl2a1	RGD1559459	Robo3	Vps13a	1600012H06Rik	Rabgef1	Sgta	Cers1
Hs3st3a1	RGD1565533	Vsx1	Naa16	Gdf11	Pwp1	Fdps	Bcl2l1
Foxa1	Defb22	Slc6a16	Ccdc90a	Kdsr	Pnck	Dynll1	Dapk3
Rasgrp3	Tmprss11g	Hdc	Wdr31	Zbtb10	Baiap2	Bap1	Bace1
Sprr2k	Art5	Il9r	Kctd18	Tma16	Als2	Tmod2	Rbm15b
Sult1d1	Spaca1	Impg1	Lepre1	Entpd5	RBBP9	Eif3g	Fem1a
Efhb	BPIFB3	RGD1564319	Usp53	Stx17	Nck1	Rpl32	Cd99
Prl5a2	Trap1a	RGD1306474	Zfp521	Lrig2	Zbtb33	RPL8	Ipo4
Barhl1	Epgn	Loxhd1	Vwa8	Tubgcp4	Lsg1	Hmgn1	Leprel2
Cyp3a18	Idi2	Lrriq4	Eif2c4	Psmc3ip	Eral1	Tspyl1	Pfdn6
Tlx1	Capn11	Btbd18	Dna2	Smo	Slc36a4	Dgkz	Fbxl16
Enam	Trim40	Myo1g	Trim68	Polr1a	Osbp2	Uqcrc1	Egln2
Cmah	Rnf17	tGap1	Fam40b	Zfp212	Nphp1	U2af1	Rfng
Il7	Fam83c	Klk9	Csmd1	Zfp827	Mfap2	Fads1	Snx17
Tecrl	Cphx	Abcc12	Rfxank	Ccdc59	Nip7	Tspan3	Fastk
Esrp1	Spink12	Slc6a20	Mppe1	Cux1	Slc35f5	Eif4h	Pnp
RGD1564265	Mmp10	Tmem45a	Pi4k2b	Oprl1	Btg3	Ppp1ca	Pcyt2
Gpr171	Milr1	Gucy2e	RGD1559841	Sacs	Gla	Timm8b	MIB2
Gata2	Tnni1	Mtnr1a	Bspry	Prcp	Wdr70	Ndufb10	Rps6kl1
Sostdc1	Prl3d4	Ermap	Tnfrsf12a	Car14	Inpp5b	Hspe1	Rpap3
Pifo	Arl13a	Apol9a	Bora	Nfe2	Thoc2	Nabp2	Rhot2
Msx2	Olr1406	Tm4sf1	Dak	Apobec4	Alg5	Trim2	Chkb
Pla2g4cl1	Fam81b	Gpr1	Rad51d	Tssk6	Pias4	Nudt4	Akt1s1
1700022I11Rik	Krtap9-1	Syt15	Setdb2	Lrrc71	Rabl5	Smarcc2	Fam110b
Npw	Adh6	Fndc7	RGD1304595	Phox2a	Fam114a2	Podxl2	Ankrd11
MGC114246	MGC112692	Fam83b	Cspg4	Tsacc	Bnip1	Gtf2i	Fxr1
Pou6f2	Nxpe5	Klhl6	Rhog	Clec12a	Prpf18	Ahsa1	Akap17a
Colec10	OCIL	Pdcd1lg2	Rgs17	Fam166a	Mccc2	Psma1	Pnpla8
Olr1616	Tarm1	WDR69	Zfp943	Car4	Fam207a	CYP51A1	Asmtl
Gm12253	Gcsam	Neil2	Zfyve16	Tg	Ufsp2	Syngap1	Zfp651
Tfap2a	Spata16	Dhrs2	Vps13d	Agrp	Eif4ebp1	Cct6a	Ano8
Cryba2	Hoxa5	Gsdmc	Nalcn	Gp1ba	Twsg1	Ap2a1	Lrfn4
Prlhr	RGD1559811	Hpn	Cep78	Vom2r16	Gfm1	Mtss1l	Cul7
Hnf1b	Hand1	Galnt5	MTMR12	Fhod1	Ralgps1	Dync1li1	Commd1
RGD1311933	Tmprss11e	Hmcn2	Gemin6	4933433C11Rik	RGD1565310	Eif1ax	Nol6
Pla2g4c	NMS	Gm239	Cxcr7	Ttll13	Exosc2	Vps4a	Gnaz
Serpinb6e	I830077J02Rik	Mfsd7	Atad2b	Nbeal1	Tmed3	Prkar1a	Zfp426l
Tbx3	RGD1566120	Lrrc63	Ksr1	Itgb1bp2	Slc38a7	Cox7a2l	Tmem246
Meox2	C8b	Tph2	Kcnt2	Prorsd1	Ttll12	Mrfap1	Usp19
Slc34a2	Nobox	Btc	Rdh13	Hist2h2be	Acvr1	Dpysl5	Repin1
Prdm13	Glt6d1	Col6a5	Nos1ap	Cyb5d2	Crtc1	Uba1	Diras2
Ces2b	Eps8l3	Tex12	Zfp689	Taco1	Spint2	Cox4i1	Tmem151b
F13a1	Il9	Abcg3l3	Nfic	Zfp509	Gnal	ATP5G3	Rusc2
Ces2g	Cpvl	Grhl3	Baz2b	Giot1	Pbx3	Nsg1	Kdm6b
RGD1559714	Adam2	Pik3r6	Vps37c	Trpc5	Serpinh1	Hspbp1	Extl3
Zpld1	Fmo6	Slc2a9	Nudt8	Cdh7	Actn1	Lingo1	St3gal2
Rpe65	Rhbdl2	Lst1	Tmem161b	Als2cr8	Snx7	Plk2	F2r
Rab38	Acsbg2	Wdr93	Atg7	Ikbkg	Coq2	Lsm7	Jmjd8
Six2	1700080E11Rik	Lrrc33	Guf1	Gemin4	Vash2	Scd1	Ptbp1
Ptf1a	Cd209b	Aqp1	Zfp329	3110052M02Rik	Coro7	Fam195b	Ppp1r26
Osr1	Il1r2	Rad21l1	Ddx18	Tfdp2	Timm17b	Tmbim6	ZNF260
Mal	Zg16	Ttc22	Sfi1	Mettl1	Mrps22	Snap91	Elfn2
Gbx2	RGD1561410	Cd300lf	Nr3c1	Rasal2	Tmem167b	Nrbp2
Lcp2	RGD1309350	Notum	Plat	Fut9	Ercc1	Sptbn2
Rbm44	Slurp1	Ptpn20b	Foxn3	Cand2	Tmem135	B3gat1
1700011I03Rik	Tubal3	Cyp27a1	Taf1a	Cdh12	Slc11a2	Puf60
Fndc3c1	Nags	Fgd2	Nup54	Npat	Cnppd1	Kpnb1
Car3	Awat1	Il5	Chst7	Kbtbd3	Nt5dc3	Cbx3
1700112E06Rik	Tmc3	Frmd7	Cygb	Mier3	Fstl5	Ptov1
Gbp7	Defb52	Sept12	Fhod3	Slc30a7	CD99L2	Srsf2
Rbpms	Tmem40	Ccdc88b	Ten1	Ipo11	RGD1309708	Cnih2
RT1-O1	C230029F24Rik	Serpina11	Sav1	Zfp672	Fam172a	Ly6h
Cyp2j10	Ubd	Slc47a2	Paqr8	Fam71e1	Prkci	Cpe
Hoxd9	Tspan32	F2rl1	Mdm1	Fuz	Kit	Tmsb10
Thbs2	Serpine3	Arhgef15	Nanp	Kdm5a	Dhrs7	Aco2
RGD1566006	Ckm	Slc30a2	Slc30a10	Nek1	MGC94199	Rpl4
Sprr2i	Tex35	Gipc3	Gdpd2	Zfp322a	Afg3l1	Hnrnpa1
Itga5	Ccdc64b	Lad1	Casd1	Tatdn1	Pde10a	Hnrnpa2b1
Dapk2	Lctl	Nlrp3	Glt25d1	Zfp398	Stat3	Rps9
Il1rn	RGD1565959	Nat2	Lysmd2	Stard9	Sec23ip	Cyc1
Lrrc38	Defb15	Tmem236	Nup210	Catsper2	Acbd6	Ttyh1
Sod3	Nrk	Dpys	RGD1306271	Fam135b	Dnajc2	Ddx3x
HBB	Tmem207	Tekt4	Armc9	Ncapg2	Rab12	Rbm39
Ctsc	Emcn	RYR1	Marc2	Adal	Sez6l	Srrm2
Eci3	Slco6c1	Glb1l2	Atp11a	Prp2l1	Ptprn2	Elavl3
Cyp2j4	Foxn4	Siglece	AI646023	Ccdc18	Sirpa	Hmgcr
Ebf3	Lrrc19	Plp2	KIF22	4922505G16Rik	Ubac1	Stmn1
Cd53	Timm8a1	Acot5	Slc20a2	Kcnh5	Mob3a	Zwint
S100a11	Gpr114	Htr5b	Prrg3	Fras1	Afg3l2	Eef1a1
Fmod	RGD1306208	Masp2	MOSPD1	Mid1	B4galt5	Lphn1
Aldh1a1	Gm4847	CLIC5	Dars2	Tmem86b	Rrp9	Lsamp
Ccl2	Tnfsf14	Hebp2	Scfd2	Mss51	Rtkn	Ppp2r2c
Chia	Foxn1	Dmkn	Tbccd1	Nkain3	RGD1310127	Zfp238
Frzb	Tgm7	Fcgbp	Cables1	Pde12	CLEC2L	Fam168b
Upp1	Ttc39d	Cnga1	Pigy	Atp13a3	Dip2b	Dnaja1
Cfh	Cd70	Slc2a4	Tfb1m	Thap2	Hexdc	Hnrnpab
Col1a1	Cdk15	Itgad	Rxra	Ncrna00085	Llph	Ncan
Tnfrsf22	4931429L15Rik	RGD1309362	Rpgrip1l	Lyst	Fibp	Rnf187
RGD1563400	Ctf2p	Slc9a4	Papolg	Tmem179b	Slc44a2	Mff
Prl2a1	Gzma	Ido2	Mtfp1	Zfp347	Fam213b	Eif1
Ms4a6b	Cryba1	Gm20654	Prkx	6720489N17Rik	Zdhhc5	Ncan
Skint8	Inhbc	Eno4	Gle1	Dcun1d3	Slc25a10	Rps6
Folr1	Ern2	Myoz2	Ccnb1	Fbxl12	Cdc42ep4	Rpsa
Kcnq1	Gmnc	Col22a1	Stk4	Kcnh7	Dmtf1	Rps3
Ebf2	Dsg3	Kcna7	Pdlim7	Tmem126a	Ankrd6	Sptbn1
Adcy4	Cdcp1	Als2cr12	Vrk1	Gucy1a2	Slc35a1	Eif4g2
Gucy1b2	Cabp2	Nlrp6	Mpdz	RGD1559150	Taf1	Zcchc18
Patl2	Als2cr11	Myh4	Hacl1	Zcchc3	Syt3	Nedd4
Ccdc129	Spint4	Trim34	Cecr5	Sema3a	Hdac11	RPS6
Pdc	RT1-Ha	Stap1	4930427A07Rik	Fam206a	Bcap29	Gdi1
Gsc	RDH7	Tgm3	Cep89	Zxdc	Pdcd11	Atp6v0b
Scnn1g	Sell	Ccdc3	Dbr1	Znf397	Ate1	Rpl14
Map3k15	Klk5	RGD1564149	Mlip	Fgf14	Tada2a	Pnmal2
Ano2	Dusp13	Stpg2	Wdr35	Dsel	Pigq	Rbfox2
Slc26a3	Catsper4	Pou2f3	Ccdc22	Hist1h4b	Klhdc8b	Hnrnph2
Tyr	Mip	Dlec1	Atp5sl	Igip	Acot9	Tmx2
RGD1561648	Figla	Gtf2a1l	Gabpb1	Lcorl	Klhl12	Spry2
Tmprss7	Tmem54	Loxl4	Mycbp	Ep300	Taf11	Usp33
S100a6	1700034J05Rik	C6	Gdap2	Sap30	Smpd4	ELP2
Gabre	Rgs5	Fxyd2	Col16a1	St8sia4	Cyb5r1	Hbs1l
Sh2d4a	Mpzl2	Il2rg	Papd4	Atad5	Bola3	Apc
4930444P10Rik	RGD1565997	Nkx2-3	Cnih4	Pou2f1	Pacsin2	Gapdh
Ms4a6b	1700011E24Rik	Acer1	Sdad1	Zfp882	Bloc1s6	Apex1
RT1-S2	Krt9	Oit3	Phlda3	2700049A03Rik	Rbm45	Otud5
Amy1a	Pabpc6	Ceacam19	Reck	Arl6ip6	Slc23a2	Creld1
Thbd	Pabpc2	Adig	Gon4l	Kcnrg	Igf2r	KLHDC2
Gcg	Tlr5	Abca12	Edem2	Nynrin	Srrd	Dab1
Wnt2b	Vrtn	Apol2	Tacc1	Cntf	Stam2	Akap8
Adamts2	Prph2	Slc15a1	Top1mt	Grin2d	Mum1	Pgap1
Btla	Cbr2	Ppp1r3b	Klf9	Asxl2	Klhl18	Snapap
Trpm6	St6galnac1	Tgm2	Zfp496	Nabp1	Pet100	B3gnt1
RGD1565989	F5	Fcrl1	Psme3	Ccne2	Lmbrd1	Fbl
Zbbx	4933406J08Rik	Sec31b	Klhl20	Bub1	Rap1a	Hif1a
Mei4	Mypn	Themis2	Nlk	Bean1	Tpd52l2	Rpl17
Fgf17	Srl	Dysf	Rasgef1a	Esco1	RGD1302996	Mrpl12
Serpinb2	Mefv	Il1a	Cdh20	Eml5	Efnb1	Rab14
Hlx	Gpr115	Sowahd	Ypel4	Npepo	CCDC115	Ube2b
9230104L09Rik	Gsdma	Gm101	Gpd2	Hist1h2bo	Ddx54	RGD1564093
Spata9	Prss45	Tmem88b	Mcam	Zbtb37	Tfam	Ilk
Stk33	Cd247	Sox7	Pnpla2	Slc25a13	Gsr	Pam
Olr1	Trim63	Stra6	Minpp1	Shc1	Mapkap1	Cbx1
Tbx1	Alox5ap	Esm1	Aph1b	Slc10a3	Jagn1	B4galnt4
MCIN	Hpd	Gm11639	Fam76a	Tmem8a	Stk32c	Ptdss1
Nlrp1a	Calhm3	Clec7a	Alg3	Dtwd2	Zfp828	Ank2
GCGR	Prkag3	Adap2	Herc4	Zbtb20	Sun2	Zmym3
Card6	Enpep	Ldlrap1	Zbtb33	Dgkh	RGD1566265	Map2k2
Arhgap27	Cd160	Cyp2c11	Mdp1	Il1rapl1	Diablo	Rpl30
Htra3	Rbp2	RGD1310166	Gmeb1	Nek8	Snhg11	Hgs
Rab20	Naa11	Ccdc150	Ubash3b	Pcsk5	Nr4a2	Tomm40
Lhx5	Pkd1l1	Lrcol1	Ctu1	Cryzl1	Nsmce4a	RRAGB
Tnnt3	Tex19.2	Ramp1	Mtpap	Taf6l	Agps	RGD1566035
Lamb3	Ccrl1	Myh3	Sphkap	Coq4	Ccdc97	Dip2c
Krt32	Ccdc63	Fbxo43	CLVS2	Rnft1-ps1	Stk38	Srek1
Cd36	Krt25	Mettl11b	Cdc40	Lig4	Zfp609	Ppp1r7
Amy2	Lbp	Lrrc9	Trmt13	Zfp295	Med13l	Akap11
Smoc2	Grk1	Fam19a3	Slc45a4	Zfp157	Unc119	Atp8a1
Rtp4	Gabrr1	Syne3	Mtmr14	Ogg1	Med15	Tmem65
Samsn1	Fat2	Pappa2	Ppfibp1	Zfp128	Ddhd1	Fosl2
Enpp1	Cdsn	Rpl12-ps1	Grem2	Tlcd1	Ndufa1	Mafg
Col4a6	Dspp	IQCA1P1	Pip4k2a	Gskip	Adap1	Atrx
Kcp	Scn10a	Il20rb	Pet112l	RGD1304728	Pfkm	CEP170
Mycbpap	Pkd1l2	Csf3	Dcaf4	Golga1	Ncald	Usp9x
Wnt9a	4930432E11Rik	Bbox1	Kcnip2	Wdr85	Arl3	CD151
Cdkn2b	Galnt6	Dsp	Gosr1	Fbxl20	Smap1	Man1b1
Slc45a3	RGD1565693	Alpk3	Nr2f2	Zfp788	Txn1	Acox1
Ttc39a	L1td1	2310030G06Rik	Sec23b	Tsc22d2	Celf5	Dclk2
Cps1	Cxcl11	Rmt1	Slk	Fam76b	Cplx1	Ing4
Scube2-ps1	Trhr2	Abca13	Raver2	Dennd4a	Myl12b	Tnk2
Igj	RGD1565819	B4galnt3	BC030336	Dhx33	Ppa1	Pick1
Calca	Umodl1	Treml2	Fech	Ntn1	Sdhb	Gnptg
Hmx1	Smarce1l	RGD1562638	Gria3	Zfp26	Dbi	Rplp2
Prss16	Ankrd60	Svopl	Macrod2	Phkb	Itpa	Cdc42se2
RGD1560207	Qrich2	Gm7092	Hscb	Cnpy4	Got2	Rnf167
Comp	Dsg2	RGD1304929	Tgfbrap1	Fam102a	Gng10	Clpp
Mgam	Krt23	Aldh1a3	Tmem110	Alkbh8	Phgdh	Fcho1
Nt5e	Gpr132	Col8a2	Tprkb	Kcnma1	Bloc1s1	Rpl7l1
Myo1a	Dnahc8	Ttc23l	Plk3	Trim13	Arl1	Nhp2
Lrat	Gucy2c	Tmem184a	Foxp4	Naf1	Ypel3	Slc25a1
Tlr8	Cpa1	Cyp2d3	Arrb2	Zfp800	Mapk3	RPLP2
Serpinb1b	1700018B08Rik	Ushbp1	Eri1	Lnpep	Bcap31	Poldip2
Chrnb4	Hcar1	Fam154b	Slc25a33	Tbc1d8	Pcdhac2	Aup1
Cyp26a1	Krt24	Abi3	Wdr60	Skida1	Gorasp2	Ss18l1
Pla2g4d	Krt17	Dmbx1	Rasa2	Ca10	Abhd8	Dpp8
Glra4	Hal	Myo7a	Faah	Eif4ebp3	Meaf6	Nfe2l1
Dnahc17	Slc12a1	Cyp1a2	Ppil3	Dmxl1	Mcrs1	Rpl31
Slc22a18	Pck1	Krt19	Nadsyn1	Ahctf1	RGD1565368	Zmynd19
Vom2r45	Tlr9	Cabp4	Usp2	Pigm	Slc39a6	Nbr1
Olig3	Sncg	Trim69	Galnt14	Larp4	Eif4a3	Fgf12
Cyp1a1	Rpl39l	Npm2	Fdx1	Cacna1e	Ap1s1	Ppp2r5b
Tmco5a	Pde6h	Iqch	Esyt1	Lnx1	RGD1311899	Rbmx
Dmrt1	Gm4877	Gucy2g	Mterfd1	Fat4	Dcakd	Neto2
Col3a1	Pecam1	Gna15	Tmem69	Ing5	Phactr1	Pithd1
Abca4	Gck	Col10a1	Nup205	Zfp773	Psmb3	Peg3
Flt4	RT1-DMb	Sp140	Gtlf3b	Zbtb26	Adh5	Gprasp2
Slc5a11	Hydin	Ptprb	Ighmbp2	RGD1305537	Sppl3-ps1	CEP170
Kcnj13	Mmp9	Pigz	Npc1	Igsf9b	Becn1	Fv1
Ces1a	Fitm1	Apoa2	F3	Fam208b	Xrcc1	Dnajb1
Zfp541	Adtrp	Prss57	N4bp1	RGD1560220	Prkra	Pdxk
Gpr143	Spesp1	Gas2l2	Arid4a	Utp14b	Lgi2	Dnmt1
Chst9	Apcdd1l	Lrtomt	Kcnj10	Ptch1	Nop16	Fam53c
Barx1	Atp1a4	Wfikkn2	Rilpl1	S100a1	Ddx23	Slc25a36l1
Lrrc36	Akr1b8	Zscan5b	Clcc1	Foxo6	Dars	Larp4b
Il1b	4930503B20Rik	Adcy10	Top2a	Sfxn5	Polr2j	Senp3
Cyp3a62	Dmgdh	Tctex1d1	Nfrkb	Mrps35	Ddx25	Rpl22l1
RGD1560151	Ly86	Dock8	Ccdc101	Cyp46a1	Fam103a1	Rpl37
Tlr7	Ptcra	Timm8a2	Foxo3	Lcmt1	Ehd3	Armcx4
Grb7	Uox	RT1-M1-2	Nup107	Chchd6	Naa60	Morf4l2
Hoxb13	Tex26	RGD1563866	Ngly1	Ppp1r14c	Eif2b2	Pcbp4
Shisa3	Myh8	Slc25a45	Cbl	Arl6ip5	Fkbp1b	Epn1
RGD1563714	RGD1306739	Arl14epl	Pias3	Rraga	Pmpcb	Tpi1
Hgd	Prss30	Pou5f1	Usp6nl	Serpini1	Madd	Ndufb6
Klk1	Pctp	Cd101	Ddi2	S100a10	Wars	Eif1b
Oc90	Ceacam10	Amhr2	Nudt19	Sec62	Acsl4	Celf2
Odam	Mgp	Trav5-4	Dmd	Papss1	RGD1560398	Hmgn1
Six4	Hrasls	Alpk2	Zfp746	Chmp2b	Bpgm	Rps26
RGD1562107	Echdc3	Trim55	Fosb	Nipsnap3b	Szrd1	Rbx1
Testin	Ly6g6e	Slc5a8	Spata7	Mrpl48	Sf3a3	Psma7
Capn13	Tex101	Sh2d1a	Srsf12	Lsm3	Nr4a1	Clasp2
Tex11	RGD1308751	Cxadrl1	Stk36	Rab2b	Got1	Psmb4
Nkx6-1	Khdc1c	Bmp8b	Wwox	Rgs10	Impa1	Cdc42
Sptlc3	Fcnb	Galr3	Nfat5	Spon1	Dpy30	Klc1
Atoh1	9130409I23Rik	Sh2d4b	Zic2	RGD1308706	Ednrb	Rufy3
Ghrhr	Ckmt2	Myod1	Trib3	Ldb2	Iscu	Dcx
Rp1	E030019B06Rik	Irx6	RGD1311021	Snrnp40	Rbm42	Neurod6
Ces2	Tinagl1	Lilrb3	Casp8ap2	Snw1	Entpd6	RGD1310352
Skor1	Prss22	RGD1560860	Ebpl	Lmo1	Txndc15	Ptbp2
Cftr	Cxcl10	Ces1e	Dyrk3	Hs2st1	Suds3	Nop56
Klra1	Krt72	Ankk1	Dbf4	Vps26a	Maea	Pdzd4
Pax5	Pcolce	Krtap21-1	Elmod3	Olfm2	Micu1	Rpl9
Fam46d	Afp	Lhfpl1	Atp2b4	Npc2	Nf2	Sin3b
Casp1	Tmem182	Wdr72	Ninl	Rtf1	Nyap1	Ssrp1
Lmx1a	B4galnt2	Kng1l1	Otud1	Gng4	Secp43	Srsf7
Siglec10	Hnf4a	Ccno	SYNGR2	Lrrn2	Mark1	Ywhae
Cblc	RGD1562099	Ntrk1	Lipg	RGD1305733	Ddx46	Slc1a3
Aadacl2	Enthd1	Tp63	Bphl	Fads2	Vamp3	Npm1
Cyp2a3	C1qtnf9	Ovol1	Pkdcc	Suclg1	Mgat3	Cspg5
Plekhs1	Usp50	Igf2	RT1-M3-1	Qdpr	Mien1	Cd200
Gata3	Epn3	Adamts16	Tmem141	Itfg1	Eftud2	Klhdc3
Grhl2	Gnrhr	Ctnna3	C1galt1	Rpn2	Sgip1	Rgs2
Nkx2-4	Itgb6	Vsig1	Ctnnal1	Znrf1	Nsa2	RGD1565183
Psg16	Ccdc172	Gucy2d	LAS2	Deaf1	Slu7	Atp6v0e2
Npsr1	Capn8	2310006M14Rik	Vwa1	Tst	Elof1	Psmc3
Uncx	Eltd1	Foxf1	Atf1	Cdo1	Adam23	Usp5
1700017N19Rik	Glp2r	MGC114529	RGD1563482	Fam21c	Scyl1	Ykt6
Onecut3	Soat2	Rergl	Rsbn1l	Slc35f1	Lsm4	Hp1bp3
Fezf1	Adh6a	Map3k8	Rbm19	Pak1	Coa5	Pld3
Tlx3	RGD1564534	Nlrp10	Adam12	Lamtor1	Rapgef1	RPL8
Edaradd	Best3	Col13a1	Pex12	Trappc3	Samd14	TPI1
Vgll2	1700023A16Rik	Nr5a2	Ccdc51	Idh3a	Klhl24	Uba52
RGD1305184	Fam3d	Pitx3	Ndc80	Dnajb11	Asnsd1	Ctxn1
Astl	Upk1b	Myo5c	Tmem143	Stard3nl	Mtmr3	Arhgdia
Tdrd12	Habp2	Csn2	Fam123b	Sparc	Ttl	Rpl27
Tbx2	Klhl31	Arhgef5	Ppwd1	Acot7	Rars	Dbn1
Foxa3	Gm6772	Lrp2bp	Zfp697	Eif3m	Slc1a2	Rps15
Lingo4	Cd3e	Lyzl6	Tcaim	Prdx5	Btbd2	Uchl1
Vom2r22	Ccl24	Gstm6l	Rad54l2	Caly	Camta1	Tmsb4x
Atp8b5	Piwil4	1700024G13Rik	Dtd2	Oxct1	Reep1	Eif4a2
Wnt6	Krt78	Tbx5	Gins4	Ssbp3	Capzb	Phb2
Aim1	Gpr18	Pitx1	Ptrhd1	Slc17a7	Pebp1	Hk1
Agtr1b	Myo18b	Havcr1	RGD1308601	Ppp1r1a	Bzw2	Rpl10
Serpinb7	Slfn1	Apol3	Lhfpl2	S100a16	Wasf1	Mlf2
Il6	Gm1078	Vom2r19	Ptpla	Psmd8	Pak6	Hsp90ab1
Car1	Ppef2	Ptgdr	Lrrc57	Sh3gl2	Ndrg2	Aldoa
Klk14	Wfdc8	Tspear	Alkbh4	Fam57b	Eif2s3	Ckb
Wt1	Clca4l	Ctsll3	Cachd1	Hmgn3	Myeov2	Sdc3
Kel	Pla2g2d	Tmem156	Taf8	Prdx3	Atp6ap2	Kif5c
Foxi3	RGD1560927	RGD1566226	Bud13	Lppr4	Grb2	Sept5
Hoxb8	Slc6a13	Lum	Zfp592	Sfxn1	RGD1310313	Atp5a1
MGC114499	Upb1	Ccl12	Tmem136	Pak3	Sec61b	H3f3b
Reg1a	BC048546	Fgf8	Plxnb3	Ndufa2	Nudt3	FTL1
Klre1	RGD1560224	Tmem71	Spata5l1	Fermt2	Cops6	Slc25a22
Lilrb3l	RGD1560608	Sun5	B3galnt2	Wdfy1	Sdhd	Insig1
Pycard	Clic6	Tmem63a	Pop1	Acsbg1	Syngr1	Fasn
Scgb2b3	Nppb	RGD1560242	Ankrd26	Snf8	Hsph1	Pja1
Aldh3a1	Krt18	0610012H03Rik	Sh3bp2	Dner	Rcan2	Csnk1e
Vom2r57	Taf7l	Xkr9	Nxpe3	Nptxr	Ssr2	Lrrc4b
Stfa2l1	Noxa1	Fer1l6	P2ry1	Plekhb2	Clta	Rbm39
Fgf15	Ifng	Fbp1	RGD1566386	Abhd12	Cmip	Ids
Trac	Pkp3	Cr2	Ccdc58	Trap1	Rab31	Tspyl4
Cstl1	Otol1	Uts2d	Rrnad1	Asrgl1	Rbbp7	RGD1306502
Herc6	Rhox9	Acsm5	Bbx	Sarnp	Prepl	Smcr8
Ms4a6c	Cebpe	Otc	Bub1b	Sdf2	Pgrmc1	Pkd2
Helt-ps1	Stk31	Cdh1	Lmln	Ube2q1	Mtpn	Ofd1
Hnf4g	Padi6	Nos2	Zfp383	Pygb	Itm2b	Katnal1
Duoxa1	Hhipl2	Cacna1s	Zfp202	Srp19	Aplp2	Arhgef17
Serpina3k	RGD1308564	Tgm7	Ptbp3	Fxr2	Clip3	Zw10
Lilra5	Tmprss13	Spink5	Sdccag8	Dlg2	Camk2b	Ipo8
Sult1c2a	Cml3	Aldob	Dnajc1	Ctnna2	Scg3	Qtrt1
RGD1563451	Chrna9	Gabra6	Nxt1	Chmp5	Brsk1	Angpt1
Macc1	Kcng4	1700006A11Rik	Itpkc	Hsd17b12	Snrpd2	Arrdc4
Sspo	Cmtm1	Sp5	Cuedc2	Snca	Selk	Ccdc134
Inhbe	Cyp2d5	Gm8251	Mgat4a	Ppp5c	Coro1c	Usp40
Cyp2r1	Ceacam20	Zp1	Kcna3	Nefm	Ormdl3	Epm2a
Hes3	Scnn1a	Pvalb	Wdr20a	Snrpd1	Ndufb11	Actr5
Ell3	Nox3	Tyrp1	Kif11	Actr10	Spryd3	Adat2
RGD1559600	Cryba4	Gm973	Mterf	Chgb	Edf1	Kdm8
Pyy	Ccl26	Gpr113	Urb1	Atp6v1a	RGD1306151	Tulp3
Agmo	Ahrr	Tfap2e	Rpp38	Ndufb5	Spock1	Rnf150
Gfra3	Ccdc67	Rgn	Mterfd3	Npepps	Dusp26	Nsmaf
Nmu	Hormad2	Mmp12	Ttc26	Tagln3	Glo1	Nrf1
Tnfrsf11b	Ccr7	Mmrn1	Nprl3	Evl	Prkag2	Dbp
Cdkn2a	Gja3	Fbxw10	Tatdn3	Nptn	Jazf1	Hddc2
RGD1565355	Dupd1	Insc	Col5a1	Vps35	Fam125b	Gltpd1
Dll4	Cd2	Cpxm2	Podxl	Igfbp5	S100b	4732471D19Rik
Hmx3	FABP12	Ccl1	Tmem39a	Fam168a	Gng7	Ggps1
Vax2	Iqca1	Pirt	Dcaf10	Rad21	Ube2e2	Zfand1
Tmprss11d	Fmo9p	Dram	Nr1d2	Vim	Rims4	Rdh14
Lrrc6	Havcr2	Ccdc81	Trdmt1	Btbd1	Tpd52	Fzd9
RT1-M1-4	Steap4	Agbl1	Pdcd2l	Yars	Eif2ak1	Nudt5
Crb1	Il5ra	Scn4b	Tsen2	Ndufb3	Akap7	Pex10
Colec12	RGD1564347	Pgr15l	Fzd1	Snx6	Smyd2	Letm2
Col18a1	Nod2	Prrxl1	Spr	2700089E24Rik	Galnt2	Thada
Allc	Dnahc6	Cytl1	Tgfbr1	Ubxn4	SFR1	Ythdc2
Palld	Wisp2	Hepacam2	Mettl6	Clns1a	Bcr	RGD1310016
Pkp2	Prnd	Ces1d	Wnt5a	Ccnd2	Cotl1	Sp1
Pate2	Fcgr2b	Cxcl3	Sema4a	Kctd13	Tmem50a	Ogfod3
Pax1	Ntn5	Tex21	RGD1561444	Dgcr2	Gnas	Zfp687
Mocos	Dpp4	Cd34	Vwa5b2	MGC95152	Nsf	Brat1
Mx1	Clpsl2	FAIM	Btd	Txndc5	Stx1a	Unc5d
RGD1564114	Il19	RGD1561795	Setd1b	Mef2a	Vbp1	Mios
Tfec	Npy5r	Ifit1	Lrrc57	Syt7	Rnf165	Kpna5
Lamp3	C1rl	Mos	Tsen54	Jak1	Plgrkt	Hook3
Sim1	Atp13a4	Tbx21	Ets1	Adsl	D430041D05Rik	2410089E03Rik
Slc6a5	Guca2b	Nepn	Mrpl47	Tmco1	RGD1308750	Ppp1r35
Ccl7	Ccdc27	Prss56	RGD1306820	Cript	RGD1308750	Fam43a
Lhx1	Oasl	Adrb3	Gmip	Lrrc42	Th1l	Kiaa0415
Wnt11	Opn5	Map3k6	Fpgs	Vhl	Ppil1	Nemf
Fbxo47	Krtap16-1	Magea11	Slc29a2	Robo2	Tshz1	Ppp1r35
Scn7a	Chst4	Edn3	Lactb	Hira	RGD1559864	Kcnc1
L3mbtl4	Ccdc68	Emr4	Alg12	Rybp	Lphn2	Cnih3
Dnai2	Dmp1	Ccl6	Fbxl15	Emc4	Ptma	Dhodh
Cd84	RGD1307595	Tecta	Gtlf3b	Erlec1	Gng2	Wdr44
Cnn1	Grifin	Ifi47	Zbtb48	Pdcd6	Ergic1	Ino80
Sh3tc1	Myoz1	Ccnb3	Mars2	Rnf2	Necab2	Ccnj
Rufy4	PLET1	RGD1565512	Plcb3	Cadm2	Sec14l1	Uhrf1
Ankrd34c	Mylk3	Gm872	Mcph1	Ube2k	Lsm6	Dram2
Lmod1	Tnfrsf14	Nfatc4	Mad2l1bp	Dnajc6	Mpped1	Aebp2
Bucs1	Fbxo24	Wisp1	Creb1	Isca1	Vapb	Zfp688
Gjb6	THEGL	Klrd1	Ccdc82	Igsf8	Mlc1	Mtx3
Rnf43	Slc6a12	Cpz	Ptpn2	Kdm2b	Atp6v1h	Diexf
Akr1c19	Padi3	B3gnt3	Tmem161a	Polr2b	Nme1	Pdss1
Ripk4	Ido1	Gata6	Tab3	Mpp6	Psmb5	Ddx28
Adamts12	IL15	Gucy2f	Bach2	Prkrir	RGD1560648	RGD1309077
Pou4f3	Krt31	Tbx22	Usp13	Sesn3	Rnf5	Rbms1
Tfap2c	Pnliprp2	Pou4f2	Tstd1	Sbf2	Apba2	Prmt6
Cd5l	Klrb1b	AMBN	Mrm1	Sik3	Ddt	Slc4a2
Zyg11a	LDB3	Pdzk1ip1	Trpc4	Erlin2	Cops4	Fam222a
Amy2	Kcnn4	Slco1a6	Mars2	Lrrc41	RGD1564688	Zfp560
Flnc	Cmya5	Erv3	Dffb	Leo1	Vps29	Wnk3
Ovol2	Ccl22	Clec2dl1	Cln8	Smg7	Anp32a	Slx1b
Sgpp2	Gprc5d	Has1	Dnajc25	Dcaf13	Hmgb3	Trmt5
S1pr5	Tmem119	Duox2	Slc6a7	Abcf2	Smap2	Cox18
Slc24a6	Crybb3	Sec14l4	Xylt2	Dpf2	Nkain1	Cacna1h
Hpgd	8030474K03Rik	Utf1	Mecr	Gtf3c1	Gfap	Ctu2
Msx1	Jph2	Hbb-b1	Ikbip	Parn	Polr2e	Itsn2
Prdm12	Itgax	Bst2	RGD1562161	Mxd4	Bcas1	Ppfia1
Aldh3b2	Des	Serpinb1a	Lrwd1	Tceb3	Gpc2	Tmem186
Abcg2	Tpte2	Msx3	Frs3	Exoc6b	Mvd	B9d1
Twist1	Wdr64	Hoxa11	Fkbp15	Sema3c	Gstm7	Srrm3
Hoxb9	Ftcd	RGD1563104	Suv39h1	Smc6	Rab35	Cbll1
Ccdc114	Cngb3	P2ry10	Alg1	Crbn	Chchd3	Cbx8
Nox4	Mettl21c	Il2ra	Pcgf6	Abcb8	TPRG1L	Mon2
Slc17a4	Cd300lg	Tktl1	Neurl	Zmynd8	Coro2b	Usp3
Il12rb2	Gabrr2	Ms4a15	Zfyve21	Tmem184b	RGD1304884	Syt16
Bmp8a	Slc36a2	Tex36	Gpatch4	Tspan2	Lrrc73	Itgav
Nxpe2	Krt81	Cav3	Faah	Leprot	Srpk2	Wdr59
Isl2	Rspo4	Mep1a	Bach1	Atrnl1	Xpnpep1	Ahdc1
Ankrd63	Serpinc1	Agtr2	Fhl2	Ireb2	Csnk1d	Mpv17
Styk1	Krt76	Cd96	Tsga10	Myc	Rimklb	Heatr3
SSLP1	Oprk1	Cilp	Tor2a	Bcl9l	Gas7	Nckipsd
EVI2B	MYH2	Chrna2	Trpv2	Rock2	Klhl2	Focad
Spetex-2F	Pm20d1	Gdpd4	Zcchc11	Tspan14	R3hdm4	Zfp13
Snai2	Slc5a1	Bpifb2	Zfp410	Brd4	Kdm1a	Inpp1
Cntnap5b	ORF63	Spink5	Fchsd1	Smpd3	Timp2	Ppp2r3c
Rasef	Fmo4	Il23r	Ccdc94	Jtb	Mapre2	Usp12
Gdf6	Zfp72	Muc5b	Ero1l	Lpcat1	RGD1311558	Snapc1
Tnfsf18	Ccdc147	Tnfrsf8	Camkmt	Capza1	Sh3bgrl3	Chd1
Htr2b	Ccdc147	Vom2r53	Mfsd11	Sft2d1	Vps28	Ift172
Lair1	Sh3tc2	Epyc	RGD1305713	Supt6h	Ube2d1	Asb6
	RGD1561661	Adora3	Leprel4	Ly6e	Siat7F	Plscr3
	Ribc2	Atp12a	Usp42	Slc1a1	Auts2	Diap1
	Rab37	CTNNA3	Brpf1	Ncam2	Clec16a	Polr2h
	Cpa5	Sfrp5	Pcgf1	Ralyl	RGD1561481	Slc35c1
	Spns3	Ms4a4c	Vprbp	Plrg1	Tmem14c	Zfp319
	Unc45b	Amdhd1	B9d1	Zcchc17	Man2a2	Exoc7
	Cyp2c23	Dkk1	Fam212b	Phc1	Nfia	Poglut1
	Mfap5	Sigirr	Dock9	Sec31a	Ptprk	Tcp11l1
	Hfe2	Spink10	Lmna	Tdrkh	Rpf2	Setd7
	Ccdc36	Wnt9b	SLC29A2	Mfap1a	Eif2b1	Ccdc30
	Lrrc8e	Mc2r	Ccdc43	Map2k4	Dnttip1	Iqce
	Nanos2	Cd207	Tmf1	Lonp2	Pkp4	Gpt2
	Tex13	Gm595	Wdr3	Xpr1	Tenm2	Zfp711
	4930539E08Rik	RGD1560455	Slc7a6	Prpf6	RGD1309104	Pddc1
	Lrit3	Cldn2	Ephb1	Ebna1bp2	Nt5c3	Kri1
	Atp4a	Gng11	Fbxl3	Ppt1	Uchl3	Timm8a1
	Odf3l2	RGD1565785	Rhebl1	Rab8a	Trak1	Zdhhc7
	Cd80	Il2rb	Il6st	Ap3s1	Rnf220	Tgoln2
	BC051019	Klrc1	Smox	Gnl2	Camlg	Dmxl2-ps1
	Adrb2	Ms4a11	RGD1310592	Sec13	Fbxw8	Dgat1
	RGD1310036	Bank1	Fam217b	Pgrmc2	Agpat3	Dusp11
	Tmem95	Adora3	Spag4	Por	Psmd9	Nipbl
	Acvrl1	Lgals12	Ptgr2	Ift20	Sirt6	Zfp777
	Itga1	MGC105567	MGC116121	Hmg20a	Hsdl1	Rmnd5b
	Kmo	Cd28	Fbf1	Eif1a	Arhgap32	Mettl16
	Muc19	Morc1	Lin37	Spcs2	Ppm1l	Ankrd44
	Endou	Aspn	Zbtb17	Bud31	Foxp1	Iffo1
	9530053A07Rik	Prl7c1	Lman1	RGD1565591	Tex2	Pgp
	Cnga4	Tdo2	RGD1311805	Napa	Vps33a	Plcl1
	Mmrn2	Ucp3	Cwc15	Zmiz1	Ccdc6	Rnf215
	Ifltd1	4833427G06Rik	Eml1	Fbxw2	Prickle2	Ankzf1
	RT1-Da	RGD1309808	Ncoa6	Pdcd10	Mapkapk2	Zfp36l2
	Dnahc14	RGD1563302	Rasal1	Dda1	Taok3	Cdkn2aip
	Treml1	Atp13a5	Fsd1l	Psmd11	Zfp358	Rnf217
	Slc28a3	Ccl25	Hsf1	Copb1	Abhd16a	Fam57a
	Asb10	Calcb	Uprt	Sybu	Pacsin1	Wdr33
	Prss39	Fam26d	Coq5	Prpsap2	Mrpl54	Pogk
	Prss32	RGD1559588	Tctex1d2	Vps26b	Cuedc1	Fam133b
	Mc3r	Clec1a	1810009A15Rik	Lsm12	Uck1	Jam2
	Cd244	Serping1	Zfp597	Fnbp4	Mrps7	RGD1309148
	BC049635	Apbb1ip	Rev1	Tox4	Asap1	Fam63b
	Card11	Areg	Znhit3	Dact3	Ppih	Srf
	Slc5a4	Vstm4	Dgcr14	Txndc12	Spast	E4f1
	Crygc	D330045A20Rik	Dnttip2	Mob4	Clasrp	Prpf31
	Trim47l	Slfn4	Cdadc1	Cops2	Ppp1r11	Srfbp1
	Ccrl2	Cd248	Shd	Snx4	Mrpl3	Cpeb2
	Gabpb1l	Synpo2	Dact1	Kif2a	Adprh	Tmem115
	RGD1310572	Il13ra1	Nfs1	Ogdh	Rexo2	RGD1310351
	Lep	C1qc	Mrpl39	Dgkd	Atxn2	Hmbs
	Cubn	Ostn	Trabd	Dap3	Isyna1	Nfkbib
	St6galnac2	Trdn	Recql	RGD1310686	Rnf19b	Rint1
	Pmfbp1	Maob	Snip1	Aasdhppt	Rnf145	Atrip
	Ceacam10	Fam159b	Pole3	Map1a	Ndufv3	Ankrd49
	Gm7271	RT1-T24-3	Spag4	Uba5	Hint2	Gmpr2
	Tdrd6	Cyp1b1	Rrp12	Cox7a2	Celsr3	Kcnn2
	Scn11a	Rin3	Map2k6	Vta1	Rnaseh2a	Cnot6l
	Mov10l1	Tnn	Man2b1	Ppp6r3	RGD1305627	Mettl23
	F10	Nr0b1	Gpatch2l	Tbce	Lrrc8c	RGD1307830
	Angpt4	RGD1306626	Mrpl50	Msantd4	Pask	Rbl2
	Lpar3	Rgr	Crls1	Trim37	Met	Bicd1
	Liph	RGD1565283	Clint1	Ranbp3	Trerf1	Donson
	Bpifb4	Oas1i	Kif13a	Prpf38a	Cdyl2	Rabgap1l
	Apobec3b	Arhgap36	Lrig1	Ifnar1	Samd4a	Slc39a13
	Sohlh1	Cd180	Pde1a	Tm9sf4	Myrip	RGD1304587
	Tagap	Gbp5	BC017643	Gdap1	Tmem120b	Gpr125
	Selplg	Ass1	Gtf2h2	Rabgap1	Epb41l4a	Zfp292
	Csf2rb	Spp1	Zmpste24	Btbd10	Mustn1	Pik3ip1
	Actc1	Hsd17b13	Mto1	Xpo7	Dmrtb1	Kdm4c
	Cx3cr1	RGD1563917	RGD1564541	Herpud2	Pold1	E130012A19Rik
	Slco2b1	Icam1	Birc6	RGD1561589	Sdk1	Krba1
	S100z	Mogat2	Doc2a	Ap3m1	Ddx11	Fbxo38
	Gkn2	Parp14	Btaf1	TIMM9	Kcnn1	Cdc42ep3
	Slc22a12	Pla2g5	Eif5a2	Narf	Zfp865	Cenpc1
	Slamf8	Loxl1	Tmem42	Ube2v2	Chtf18	Ankrd34a
	Ceacam1	Perp	Adck5	Fbxo22	B230120H23Rik	Pkd1
	Nrap	Hck	Grm7	Golga2	Tyk2	Zfp655
	P2ry12	Rph3al	Fam171a1	Rnf13	Dhx34	Ppp2r3a
	Rd3	RGD1565514	Pex3	Mknk2	Oxsm	Csrnp3
	Myog	Irgm	Pla2g12a	Atl2	Zfp394	Sos2
	Arhgap40	Ttc25	Lsm11	Uqcrb	Lpin3	Ttbk2
	RGD1564463	Fam82a1	Galnt10	Srcin1	Ifi30	Dcun1d1
	Ect2l	Fzd6	Adarb2	Jakmip2	Atxn7l4	Itga3
	Lrrc37a	Ocln	Ccdc127	St8sia3	Fanci	Iws1
	RGD1562914	MGC108823	Wdr16	Xpo6	Zbtb46	Pmm2
	Efcab9	Aldoart1	Kcnab2	Setd5	Mphosph9	Rapgef5
	Sec14l3	Acot6	Pi4k2a	RGD1305045	Zbtb24	Pdk3
	Mfsd6l	Ptprv	Dus2l	Itgb1	Zfp647	Ahsa2
	Crtam	Asgr1	Atg5	Sema7a	Mchr1	Crebbp
	Wdfy4	Ppp1r14a	Rab8b	Mrpl4	Ctbs	Zcchc7
	RGD1305807	Sec16b	Parvb	Ctnnd1	N4BP3	Trappc8
	Upk1a	Lsp1	RGD1563065	Cdk5r2	Aurka	Casp2
	Slc27a6	RGD1309362	Eed	Terf2ip	Nek3	Ldlr
	Fhad1	Ankfn1	Six3	Foxk2	Gprin2	Chchd7
	Scel	Msc	Itgb5	Phf10	Zbtb8b	Rc3h2
	Slamf6	C7	Icam5	Rnf185	Ankrd27	Lmbr1l
	Odf3b	Scin	Snx30	Tbc1d19	Exog	Ints5
	Dcdc5	Kif6	Tmem169	Efha2	F8	Ttc37
	Atp2c2	Abcc9	Obfc1	Esrra	Arhgef18	Incenp
	Bcmo1	Car13	Abhd6	Rnh1	Tk1	Lyrm2
	Fut2	Ptplad2	Erlin1	Sorbs2	RGD1560857	Srrm4
	Tcp11	Trh	Garnl3	Scmh1	Clip4	Dnajc4
	Clrn3	Col4a3	Cacna2d2	Gar1	Abcg1	Ibtk
	Pcdhb1	Tnnt1	Sord	Derl2	NKIRAS1	Zfp187
	Anpep	Zfp93	Dis3l2	Tppp	Gse1	Arhgef25
	Krt75	Slc13a5	Psmd10	Mob2	Ifnar2	Ccnt1
	Capn9	Cthrc1	Eci2	Snx14	Crebl2	RGD1562502
	Ccr6	Irs3	Gab2	Cep95	Cxcr4	Mtif2
	LMOD2	Nos3	Rorb	Rnf139	Fam211a	Dmpk
	Lyve1	Slc35d2	Cept1	Sema4c	Zfp94	Csrnp2
	Cpn1	RGD1564680	Smurf2	Trove2	Cbp	RGD1565784
	Tmem52	Oaz3	Gmppa	Cep57	Svil	Nmd3
	Lat2	P2rx5	Reps2	Fam149b1	Slc25a19	Dennd6b
	Cacng1	Kirrel2	Tp53bp2	Fgfr1op2	Etnk2	Cers2
	Cd40	Tmc8	Pdk2	Tgfb2	Poc5	Alkbh6
	Cass4	Drd4	RGD1307100	Ammecr1l	Aldh1l2	Mgat5
	Fgfr4	Col14a1	Rims1	Cd276	Fam227a	Zfp639
	Aox3l1	Oosp1-ps1	Tbc1d7	Ppat	Ezh1	Ccdc112
	Matn1	Irx3	Map7d2	B630005N14Rik	Mutyh	Atp8b2
	Tnnt2	Exd1	Cbfb	Ecsit	RGD1305680	Usp36
	Fcrlb	Mtl5	Rab9b	Ints7	Nwd1	Tbk1
	Erp27	Plaur	Ano10	Mrpl16	Slc4a8	Anks3
	Slc21a4	Hopx	Pin4	Cbln2	Ppip5k1	Clcn2
	Pkdrej	Ltb	Ift81	Slc39a3	Aurkb	Pp3111
	Slc44a3	Phospho1	Syap1	Zdhhc8	Senp1	Ugdh
	Prox2	Phldb3	Nkap	Thap11	PIK3R4	Pdpk1
	Pabpc1l	Scx	Lpgat1	Pelo	Mmab	Zc3h12b
	Cd27	Adamtsl5	Usp32	Cox16	Aurkc	Kcnk12
	Ubash3a	Cntnap5a	Bcl2l13	KPTN	Map7	Jhdm1d
	Adam30	RGD1560775	Prune2	Tdrd3	Tmem2	Prdm11
	Cmklr1	Fam117a	Fopnl	Itgb8	Nle1	FZD8
	Alpp	Vamp5	Terf2	RAB28	Peo1	Eml6
	RGD1561161	Adamts9	Igfbp3	Cdh8	Nup214	Myo19
	Lrrc15	Emilin3	Hcn2	Ccnk	Lzts2	Zfp709l1
	Pabpn1l	Cyth4	PHYHIP	Tmcc1	Kank1	Spag5
	Ppyr1	Hapln4	Acss2	Rps6kb1	Ndufaf7	RGD1310257
	Rxfp2	Capn6	RGD1311066	Slc25a28	Fgd3	Fn3k
	Plb1	Grin2c	Slc25a27	Ccnt2	Zkscan5	Zfp307
	Tnf	Nudt7	Med30	Strn3	Hdac7	Fam199x
	Prss54	Ptpn22	Fktn	Lfng	Dom3z	Renbp
	Aqp8	Colec11	Trak2	Rb1cc1	Kif7	Il18bp
	Akp3	Mgarp	Maoa	Pak7	RGD1306556	Mtmr11
	Galntl2	Cldn1	Lin52	Adk	Smyd3	Nrip2
	Ccbp2	Fam176a	Bysl	Isy1-rab43	Tiam1	RGD1560557
	Lpcat2b	Lgr6	Lrch2	Map4k5	Solh	Top3a
	Tcf23	Dnah2	Aifm1	Cttnbp2	Amigo2	Epha10
	Klhl33	Kctd19	Fam102b	Nfyb	Zbtb39	Fzd8
	Tectb	Sp7	Slc15a2	Neto1	Kcnj14	Wdpcp
	Klhl30	RGD1562229	RGD1303130	Plxna2	Wdr81	Abhd14b
	9130014G24Rik	Cybb	RGD1559441	Hipk1	Ubiad1	Ttll4
	Cd86	Slc26a4	Gpr89b	Svip	Kctd6	Tmem132e
	Mrgprx3	Tuba8	Snap29	Acss1	Slc7a4	Isg20l2
	Sned1	Prx	C1galt1c1	Pc	Naprt1	Zfp606
	Adam3	Prdm1	RGD1359634	Sh3rf1	Brpf3	Mga
	Epsti1	Tppp2	Sec24b	Stx18	Zbtb1	Helz
	RGD1560672	Kdm4d	Mrps31	Hmox2	Bhlha15	Tmem129
	Ncf4	C2cd4d	Cul4b	Aspscr1	Cby3	Dcaf17
	VWA3B	Otop1	Nubp1	Scfd1	Dnase1	Pigw
	Egfl6	Loxl2	Eif4enif1	Faxc	Gm867	Polr1b
	Ccdc33	Psd4	Gtf2e2	RGD1563216	Cd4	Zfp105
	Bin2	Mst4	Gpkow	Dzip3	Zfp488	RGD1564804
	Ush1g	Glra3	Tm2d1	RGD1307235	Dok3	Tmem185a
	Ddo	9130008F23Rik	Ccl27	Bcar1	Bcl2l10	Unc5c
	Ttr	Mug2	Rab40c	Slc7a6os	Ncf2	Mplkip
	Thbs4	Hapln2	Slc31a1	Lmtk2	Myh6	Ncapd2
	Aqp5	Rag1	Fam82a2	Cul4a	Unc13d	Yod1
	Clec4a3	Tmem45a	Lonrf1	Ccdc92	Sox15	Mocs3
	Itgb2	Sytl4	Dhx40	Erp44	Hsd17b1	Gas1
	Echdc2	Bcl3	Uck2	Tapt1	Rnf151	RGD1309621
	Mttp	Pom121l2	Uri1	Dnajb4	Rccd1	Pdf
	Mettl8	Il18r1	Dynlt3	Bfar	Slc25a34	RGD1564405
	Fabp4	Pkhd1l1	Aaas	Slc25a25	AF529169	Zfp715
	Magee2	Ttc29	Ppp1r16b	Mmp16	Ecm1	Fbxo33
	Olah	Cyp24a1	Sipa1l2	Mef2d	Nckap5	Slc15a4
	Pmch	Dnajc5b	Nsrp1	Srp54	Arrdc2	Slitrk2
	Afap1l1	Prl6a1	Samd10	Hs6st1	Itpripl1	Spata2L
	Gypc	Ccdc69	Prmt3	Crkl	Fgd5	Rprd2
	Pld4	Ms4a7	Ccdc32	Mark2	Slc16a9	Them6
	Grxcr1	Ctla2a	Chmp6	Mtx2	Ybey	Zfp90
	Car6	Hoxa11	Smyd5	Ptpn1	Kif14	Mfsd7b
	Defb42	Cldn4	Arv1	Gart	Tmem191c	Upf2
	Siglec5	Nr5a1	Ctc1	Cenpv	Sipa1	Col4a1
	Fbp2	Slc6a3	Rtn4rl1	Rere	Ccdc96	Dedd2
	Cplx4	AKNAD1	Igsf9	Sugp1	Xkr8	Cwc25
	Sult5a1	Tnfrsf13b	Uimc1	Usp46	H6pd	Acox3
	Tmem114	Mpz	Ppap2a	Ulk2	Baiap3	Tmem107
	Sctr	Gfi1b	Uspl1	Fam98a	Gzmm	Pdia2
	PCOLCE2	A430107O13Rik	Mthfd1l	Mrpl36	Cldn10	Jrkl
	Rln1	B3gnt6	Ankrd45	Zer1	Hp	Sgk494
	Kcne4	Mmp25	Cdk1	Zfp469	Tnfaip3	Igf1r
	Podn	Tcea3	Fra10ac1	G3bp1	Cldn15	Kif20a
	Cldn19	Krt7	Sgsm1	Tmem57	RGD1308644	Tmtc2
	Mdfi	Ttc24	TFB2M	Epb49	Zfp790	G2e3
	Spata17	Pira2	Arfgef2	Galnt1	Kank2	Crebrf
	Mesp1	Ikzf1	Timm21	RGD1562618	Zfp866	Zfp59
	Gldn	Atp2a3	Chd6	Trim9	Fam196b	Slc29a1
	Gngt2	Col8a1	Prickle1	Camk1	Dnase1l2	EPC1
	Plek	Pparg	Taf2	Urm1	Per3	Htr1b
	Abcg3l1	Pah	Nav3	Ccnc	Arsg	Fpgt
	Caps2	Cpa6	Zfp346	Vmp1	L3mbtl1	Exosc3
	Col6a3	Lgals9	Bms1	Osbpl2	Slit3	RGD1559904
	Efhc1	Sp110	C1d	Ctcf	Ildr2	Zfp263
	1700007G11Rik	Fbxl13	Cirh1a	Psen1	St8sia5	Ascc3
	Arhgap22	Rfx8	Taf4a	Acvr1b	Chst3	Thap7
	Blnk	Chrdl2	Lsm2	Adam10	Usp35	Gcc1
	Spi1	Eps8l2	Apip	Tub	Ctdspl	Ftsj1
	Usp18	Tlr3	RGD1565685	Dctn5	Rad52	Trmt61a
	Mrc1	RGD1308114	Prr18	Dhx36	Phldb2	Nexn
	Lrguk	Timd4	Sde2	Lsm14a	Pced1b	Grwd1
	Itih1	Plxdc1	TMEM165	Anapc4	Gnb3	Piga
	Oas1b	Myo3b	Shisa9	Ttc1	Ankrd9	Ints2
	Apoc4	Clec4a	Ext2	D5Ertd579e	Lcat	Rlf
	Gpr83	Hhex	Tmem68	Slain1	Zfp526	Slc30a1
	Tmem215	Cdh3	Lrp12	Mmadhc	Kcnj11	Atg4d
	Defb29	Kcne1	Fam13b	Asah1	Zscan20	Braf
	Slc6a4	Nkx3-1	Tmem47	Pum1	Prr22	Spred3
	Lama1	Akr1cl	RGD1310769	Vps37b	S1pr3	Tbp
	Ptafr	Etv2	Mmp15	Erc1	Trhde	Ppp1r18
	Casq2	Cidec	Hagh	Rbm4b	Tmem81	Actl6a
	Pgm5	Crhr2	Fam20b	Ndufa3	Slc7a7	Mbd5
	Tekt5	Plscr1	Pcyt1b	TAF9	Amh	Agbl5
	RGD1311251	Spata22	Upf3b	Desi1	Grtp1	RGD1566017
	Myom2	Glod5	Gnptab	Tyro3	Tmprss9	Gpr137b
	Frem3	Hpx	Sh3kbp1	March2	Dhx58	Med12
	Trem3	Il15ra	Atg2b	Mpped2	Spag8	RGD1565247
	P2ry6	Clcf1	Ak5	Srgap2	C2	Rc3h1
	Ren	Trpm8	ST7	Sobp	RGD1307315	Gfod1
	Sgca	Kcnj15	Rnf216	Pdia4	Zfp949	Usp38
	Acot11	Mettl24	Mrps23	Ccm2	Tmlhe	Arnt
	Fam110c	Lrrd1	Slc35a5	Kpna1	Bmp2k	Fam185a
	Alox15	Nipal4	Ccpg1	BC024659	Armc7	Med14
	Clrn1	Itga2	Iqsec1	Lrrc8a	Asxl3	Tut1
	Lypd3	RGD1566243	Zmym4	Pcgf3	Zfp968	Pus3
	Pter	Gpr50	DDX39A	Fbxo45	Zfp968	Atg2a
	RT1-DMb	NUPR1	Bscl2	Tbl1x	Npr2	Entpd2
	Cyp4f39	Cyp11b2	RGD1310429	Tmed10	Frmpd1	Pmf1
	Vom1r90	Syngr4	Prosc	Psmc2	Pcdhb6	2810408A11Rik
	Myom1	Tmem220	Ubap1	Cmpk1	Rpusd3	Efs
	Pion	Slc25a47	Elp6	Agpat1	Tmco6	Gys1
	Lox	Galp	Suv420h2	Tmx4	Brf2	Slc16a13
	Shcbp1l	Hemgn	Phkg2	Mageh1	Fam167a	Snapc4
	Tmem173	Il1rl2	Sephs1	Tmem59l	Kcnj9	Trip11
	Tnfsf13b	Prtg	Elfn1	Lrpap1	Fbxo46	Brwd1
	Abca6	Dcdc2b	RGD1311946	Serinc3	Ache	PEX12
	Dbh	RT1-M5	Magohb	Shank1	Ece2	Gsta1
	Tgfbi	Plin3	Plxnd1	RNF4	Tefm	Jmjd7
	Tph1	Gpr84	Panx2	Dpysl4	Lysmd3	Rnf31
	Slc4a5	Zdhhc11	Gpx8	Emc3	Sec14l2	Purg
	Krt42	Mctp2	Tes	Tfrc	Nfkb1	Pkn3
	Serpine1	Dnajc22	Paqr3	Aes	Comtd1	Ino80b
	Lyzl4	Nostrin	Tarsl2	Rabac1	Cpox	Sirt7
	Wfdc6b	Ar	Agl	Pgam1	Gpr12	Tmem109
	Hrasls5	Atp10b	Trappc12	Ndufb2	Cacna1i	Dlg1
	Aif1	Spnb5	Them4	Pdap1	RGD1310951	Cdk12
	Pdyn	Zfp648	Itgb1bp1	Hadha	Zfp407	Macrod1
	Fcgr2a	Fam176b	Vkorc1	Trp53inp2	Bbs10	Prl14l
	C1qb	Crispld1	Cyth1	VTI1B	Zfp235	Zfp324
	Ifitm2	Ddc	Lrch3	Cacng4	Hjurp	Chd9
	Gpr126	Pdgfrl	RGD1310553	Tmed2	Gpr6	Zc3h10
	4932443I19Rik	Iyd	Lims1	Ppap2b	Adcy9	ZFP853
	Ace3	Tmem154	Scyl2	Brd7	Ccdc167	Parp2
	Aadat	Cnksr1	Tmem43	Vimp	RGD1304810	RGD1562469
	Slfn3	Cxcr5	Plekha5	Stard7	Slc46a1	Prdm15
	C1qtnf2	Ankar	Dhx8	Gabra5	Pcdhb12	Map3k3
	Inpp5d	Rp1l1	Foxj2	Ppp2r2a	Zfp663	Ddx26b
	Spata20	Pnma5	Lpcat4	Bin1	Gstt3	Zfp709l1
	Crygd	Muc15	Hpcal4	Ssu72	Als2cl	Polg2
	Oasl2	Ccdc154	Slc25a17	Sec23a	Emilin1	CCDC159
	Lcn2	Tifab	Vcam1	Dstn	Tmem198b	Samd9l
	Htatip2	Nxf3	Qsox1	Stxbp1	Pqlc2	Clic1
	Pdlim3	Ghsr	Slc25a14	Gnb5	Snx33	Inpp5e
	Lamc2	Ccdc48	Rragd	Prmt5	PCDHA1	Cd68
	Plg	Cel	Mier2	Mrpl15	Zfp112	Zfp654
	Ly6g6c	Pln	Fig4	Tmed7	Tfr2	Chic1
	Fbln5	Nyx	Tbc1d15	Opa1	Frmd6	Kif22
	CK137956	Fxyd3	Cttnbp2nl	Cyb5a	Wfikkn1	Pou3f4
	Col15a1	Svep1	Rab3gap1	Ipo9	Zfp472	Kcna1
	Wdr63	Fgf1	Mad2l2	Gnai3	Ankle1	Armcx5
	Colq	Dock5	Dut	Eapp	RGD1562200	Zfp770
	Gsdmd	Psca	Prpf4	Nip30	Igflr1	Rnf138
	Cav2	Fgr	Rbfa	Usp47	Apom	Trim41
	Slc27a5	Esam	Dhrs1	Xrn2	Hsd3b7	Mapk7
	Col6a1	Prdm9	Arntl	Rnf114	Pcdhb4	Acbd5
	Grp	Mettl20	Nsmce1	Fbxo18	Osbpl3	Vwa9
	Tapbpl	Spert	Ptges2	Sugt1	Nrm	Myl6b
	Calml4	Trim71	Lpin2	Tnfaip1	Dhdh	Mcoln1
	Ccdc19	Gdnf	Pigp	Ppp1r37	Amz1	Slc43a2
	Cobll1	Il21	Rras2	Trim3	Zfp39	Coasy
	Irak2	Ankfn1-ps1	Mrpl21	Trim32	Mthfr	Cdkl2
	Steap1	Fam46b	AI593442	Aff4	Ifrd2	Jmjd1c
	Ccdc113	Kank4	Ino80e	C2cd2l	Dnajc28	Sec16a
	Dhrs7c	Tmprss5	Alg11	Spire1	Narg2	Tssc4
	Ccdc135	Tdh	RGD1563986	Ythdf1	Ppp1r3d	Stk11
	Tnfrsf1b	Aebp1	Pqlc1	RGD1308430	Helb	Brf1
	Ltbp2	En2	Tmem38a	Eml2	Mettl21a	Luzp2
	Kcnh6	Ascl2	Zc3h7a	Tcerg1	Cebpb	Tspan31
	4921504E06Rik	Prr5l	Tars2	Nasp	Bmpr1b	Alg10
	Col1a2	Col6a6	Nek9	Rtcd1	Pcgf5	Cnksr2
	Cybrd1	Sema3g	C1ql1	Tceb1	Plekhm3	Ctdsp2
	Ltb4r	Sh2d1b	Bsn	Chl1	Adhfe1	Tmem223
	Nkapl	Hic1	Tpbg	Fam54b	Zfp839	Kcnf1
	Mgst2	Mbnl3	Pex13	RGD1309540	Ankrd24	Pnrc1
	Rasl12	Ticam2	Mapk11	Limch1	Pcdhb10	Yrdc
	Hsbp1l1	Arsi	Tlk2	Ist1	Haus6	Rab11fip5
	Alb	RGD1310371	Zfand2a	Nolc1	Pidd	Asxl1
	Ky	Barhl2	Vps11	CAMK2A	Acap1	Tbrg4
	Ripk3	Gprc5c	Fam134c	Zc3h15	Pidd	Zfp251
	Cwh43	Neil3	Zhx1	Ndufs7	Zbtb3	Rbm14
	Slfn5	Fam163a	Tmem201	Arcn1	Zfp710	Mon1b
	RGD1559732	Tal1	Fbrsl1	Sept2	Dsn1	RGD1309926
	BC053393	Srpx	Eif5b	Mtap4	Nos1	Gpatch8
	Slc25a48	Cklf	Zyx	Tsg101	Pcdhb3	Ovca2
	Acox2	Prss35	Cdh11	Supt16h	Zfp536	RGD1311267
	Cd6	Atf7ip2	Dscr3	Cul1	Flrt1	Cep68
	Moxd1	Cd33	Ccsap	Atl1	Saal1	Rbm7
	Casq1	6030498E09Rik	Cops7b	Msi1	Klhl3	Zrsr1
	Rsph4a	Ccnb1ip1	Xab2	Schip1	Pcdhga5	Npas3
	Pla2g4a	Cox4i2	Sgk1	Etnk1	1700102P08Rik	Rbm14
	Megf6	Fli1	Asic2	Atg12	Pcdhb14	RGD1560833
	March10	Lrrk1	RGD735029	Ikbkap	Zfp280b	Pex16
	Tbx15	Mr1	Polr2l	Fchsd2	Sh2b3	Ube2n
	Map3k19	Dcdc2	Ssx2ip	Dok4	Zfp641	Gpr26
	Glra1	Il13ra2	Mdm2	Adar	Hlcs	Tmem229a
	Osmr	Slc5a7	Lsm1	mrpl9	Col19a1	Fam222b
	Msln	Tradd	Tfcp2	Cdc5l	Gas2l3	Tmem178a
	Ubxn10	Mylk	Ercc2	AI314180	Zfp280b	Dyrk2
	Naip6	C1qtnf1	Stim2	Dctn4	BC068281	Crtc2
	C030017K20Rik	Angptl4	Cstf3	Satb2	Znfx1	D14Abb1e
	Parvg	Olfm4	Urod	Lrrc49	Tymp	Zbtb41
	Gys2	Nqo2	Tspan4	Rsrc2	Zglp1	Trim67
	Ccdc42	Sqrdl	Ltbp3	Ubfd1	Rsph6a	Pvrl2
	Aspg	Nipal2	Tjp1	Cnot6	Lat	Rbm27
	Ptpn7	Itm2a	Cog5	Camsap1	RGD1561916	Wdr90
	Casr	Btn1a1	Prdm2	Acin1	Aunip	RGD1305508
	Ccdc170	Runx1	Vps33b	Glrx2	Sync	Gab1
	Nek5	Mug1	Spry4	Jph3	Pcdhga11	Senp5
	Tek	Si	Gne	Rab3c	Pcdhb20	Nop2
	Cym	SLCO1A1	Atp6v0e1	Trip12	Pcdhga1	Grin2b
	Il20	Shroom1	Phlda1	Rprd1a	Zfp454	Zfp553
	Rtp2	Smyd1	Siah2	Dnajb5	Pcdhb13	Usp54
	Armc4	Wdr96	RGD1309594	Src	Zfp111	Plxna4a
	Sele	Rhbg	Ift122	Brd3	Itpr2	Zcchc6
	Casp8	Gm581	Slc12a2	Ssb	Glipr2	Hdac10
	MGC105649	Accsl	Whsc2	Sox11	Wdr4	Skil
	CCDC110	Gml	Cdk20	Mib1	Zbtb9	Pcdh9
	Ifit2	Ankrd7	Snap47	Dok5	Setd6	Kif1c
	Bmx	Akap14	Taf5l	Crk	Kcns2	Ddhd2
	Rln3	Mybphl	Vps18	Paip2b	4933413G19Rik	Bag4
	Hcrtr1	Irf4	Ccdc136	Papola	Clcn1	Ranbp6
	Pgf	Corin	Nhlrc3	Unc13a	RGD1562658	Spata2
	Bco2	Tex38	Tmem165	Smu1	Gm166	Npap60
	Mzb1	Slc16a10	Cbfa2t2	Syt4	Fam83h	Smarca1
	Gm11992	Gm16432	Acap2	Gap43	Rdh16	Ankrd28
	Il10ra	Rgs18	Paxip1	Ldha	Pnma1	Elk1
	Fam19a4	Fbxl8	Armcx6	Psmb7	Kcnb2	Mrpl51
	Nckap1l	Ccdc122	Osgep	Pkia	Isoc2b	Tmx3
	Hpse	Srd5a2	Slc35e2b	Swi5	Baiap2l1	Fam181b
	Tnfrsf17	Cnpy1	Rpap2	Ndufa9	Nek10	Rtel1
	Oscar	Apobr	Zfp213	Nsfl1c	Slc10a5	Lmbr1
	Hsh2d	Snai3	Dlx6	Anp32e	RGD1561039	Chid1
	Egf	Nkx3-2	Gemin7	Srebf2	Sla2	Usp15
	Col2a1	RGD1308234	Pwwp2a	Lrrc59	Rpl3l	Sirt3
	Itgam	Pbld1	Tfe3	Scrn1	Nr1h3	Papd5
	Fam47e	Gramd2	Exosc8	Stx12	Slc39a5	Ppp1r10
	Pik3r5	Ihh	Akap17b	Atp1a2	Bpifc	Fdx1l
	Tsx	Lrriq3	Trpc1	Dld	Trim50	Mmp14
	Twist2	Sost	Trpm7	March5	Spata25	Mettl3
	Ctxn3	RGD1563060	Ipp	Ptplad1	Cyp2t1	Tnpo1
	Trabd2b	Cidea	Ap3b1	Cops5	Muc6	Vezt
	Adm2	Tmprss15	Pkn2	Dbc1	Prr19	Cdkl5
	Acbd7	Slc16a4	Cntn5	Ubqln1	Cnr2	Btbd6
	Tmem30c	Pdk4	Scnm1	Klhdc10	Ccdc42b	Ccdc28b
	Acp5	Fgf3	Mad2l1	R3hdm1	Mmel1	Prrt2
	Ak7	Dyp19l2	Efhd1	RGD1309922	Mei1	Tmem33
	Il22ra2	Agbl4	Rbp1	Slc32a1	Tmem79	Slc8a2
	Spdef	Scara5	Cryl1	Hars	Myo7b	Cdr2l
	Slc10a6	Klrg2	Spata6	Smarca4	Tmod4	Mllt3
	Rgl3	Cuzd1	Creb3l1	Kars	RGD1308775	Tbcc
	Rbm20	Hmcn1	Pdlim1	C1qbp	Il17c	Rbm12
	Trim10	Galnt12	Anxa1	Txnl1	Tepp	Fam69a
	Asb4	Spag6	Aspa	Prnp	Rasal3	Tcta
	Tdrd1	Tsnaxip1	Evc2	Cct3	Fam83e	Rnf121
	Islr	Irx5	Rspo2	Kif3a	Rdh5	Kdm3b
	Exoc3l4	Pear1	Hcls1	Cap1	S1pr4	Ccdc85a
	Gja4	Dnai1	Serpinb9	Gars	Tnk1	Eme2
	Trpv1	Onecut1	Gbp1	Zmat2	Dcst1	Prmt1
	Avp	Sp6	Lhx8	Pkm	Npc1l1	Tyms
	Epha2	Fggy	Lrriq1	Sar1a	Gpat2	Pou3f2
	Xdh	Anxa4	Tc2n	Casc4	Pklr	Rbm4
	Atp6v1e2	RGD1311756	Tifa	Srp14	Rnf148	Sv2b
	1700093K21Rik	Tnfaip8	Mtbp	Amfr	Mical3	Zfp106
	Slc2a5	Pkib	RGD1560112	Crip2	Urgcp	Apbb3
	Scn5a	Bag3	Pth2r	Tmeff1	Gpr180	Sh3rf3
	Pde4c	Ngfr	Spta1	Cadm1	Fbxo10	Ccnl1
	Bfsp1	Ercc6l	Tmem202	Cox5a	Mbp	Whsc1
	Arl11	Epcam	Emilin2	Laptm4a	Kalrn	Arhgap5
	Greb1	Fn1	Lilrb4	Fam49a	Cant1	Jarid2
	Osm	Pla2g7	Scgn	Fkbp3	Nsun5	Bcl11b
	Btbd16	Fa2h	Cntln	Uqcrh	Alas1	Anks1b
	Fam169b	Tpd52l1	BC049762	Usp14	Nudt16	Zgpat
	Rassf6	Postn	Mx2	Ndufa13	Suox	Fam134b
	Cd300a	Ppp1r36	Lmcd1	Ddx1	Rnf144a	C1ql3
	RGD1563354	Efcab7	GSTA6	Slc30a9	Tmem100	Homer1
	Dnah5	Arhgef37	Nfatc1	Pcyox1	Ogdhl	Eif4e2
	Itga4	Cd83	Col4a5	Slc35b1	Plod3	Ankrd13d
	Fam212a	Mesp2	Prom1	Celf1	Mfsd5	Wdr5
	CCDC110	Mcf2	Fbln1	Tmem30a	Skiv2l	Prr7
	A930017K11Rik	Ngf	Efcab1	Fos	Dip2a	Morc2
	Aanat	Smtnl2	Trim5	Nudcd3	Tada2b	Polr2a
	Plac9	Ntf3	Sspn	MGC116202	Rgs12	Atad3a
	Prom2	Atp6ap1l	Tpk1	Myh10	Gdpd5	Trmt112
	Gpr25	Slc2a10	Dlk1	Elp3	Tmem248	Tmub2
	Chrna1	Ucp2	9430038I01Rik	Ptges3	Tbl3	Sgtb
	Ehhadh	Emp1	Tekt1	Bcan	Setd8	Gapvd1
	Gdf5	Pacrg	Wnt10b	Atp6v1b2	Pofut2	Ccnh
	Fam227b	Capg	Diaph3	Atp6v1g1	Nacc2	Polb
	Cd274	Klf1	RT1-T24-4	Cct7	Wbp7	Elovl4
	Mboat4	Fibcd1	Dnajb13	Hnrnpm	Slc7a1	Fsd1
	Dmc1	Hspb1	Lpar1	Hnrnpul1	RGD1565987	Stx4
	Lgals4	Esyt3	Osr2	Ppp3ca	Ccdc66	Vps51
	Ggnbp1	Vrk2	RT1-S3	Trim35	Dennd2a	Nes
	Medag	Nmnat3	Pros1	Psmd4	Rpusd1	Tpp2
	Llgl2	Tmem37	Sntg2	Atp5g2	Dzip1l	Stx5
	Ampd1	Parpbp	Neurod4	RGD1311703	Adcy3	Mpnd
	Spata32	Tmie	Egr2	Zfp428	Arid5b	Synj1
	Gdf9	Il1rapl2	Nefh	Cct5	Ttpal	Srpr
	Vsig8	Heph	Folh1	Crmp1	Toe1	SURF1
	RT1-Db2	Il12a	Ptpn13	Khdrbs1	Aif1l	Arfgap2
	Pla2g2c	Capsl	Asf1b	Mpc2	Rab3ip	Robo1
	RGD1564340	Tmem116	Myof	Dhx15	Pard6a	Utp3
	Uba7	Slc43a1	Pla2g4e	Fdft1	Bahd1	RGD1305422
	Tmprss11f	Fgf2	Rgs13	Rnps1	Rabl2a	Tbkbp1
	DEPP	Irf5	Rfx2	Ikzf5	Armc5	Mtmr4
	Esr2	Lnp1	Ppfibp2	RGD1565096	Dolk	Zc3h14
	Krt1	Gpr149	Dse	Grm3	Vps54	Trio
	Ocm	Cyp4f4	RGD1563556	Mysm1	Psmg1	Senp6
	Tff3	Cplx3	Spdya	Ltn1	Prkab1	PLEKHJ1
	Nppa	Slc1a5	Nkx1-2	Ptrh2	Lrrc8d	Sart1
	RGD1309586	Traf3ip2	Asah2	Hbp1	Rnf180	Flna
	Col6a4	Adssl1	C4bpb	Mtf2	Tsc2	Peli1
	Bhmt	Plscr4	A630010A05Rik	Tiparp	Plekhm2	Fgfr3
	Ggt1	Zfp92	Orc1	Flrt2	Epb4.1l2	Man2c1
	RGD1310587	Adamtsl4	Has2	Sema4b	Zcchc8	Gnl3
	RGD1562758	Cage1	Zfp51	Camkk1	Dus3l	Rps13
	Tac2	Slc43a3	2900092C05Rik	Pusl1	Ring1	Vstm2a
	Cers3	RGD1305645	Bet3l	Ankhd1	Sik1	Zeb2
	Lcp1	Mlkl	Adm	Rbbp8	Pigc	PAK2
	Txlnb	Micalcl	Shh	Zfp830	Atg4b	Mn1
	Cln5	Mme	RGD1559690	Fam135a	Dyt1	Shc3
	Tyrobp	Arhgap8	Trpv3	Tysnd1	Zfp810	Lrrc58
	Mepe	Sln	Hhip	Rcc1	Fam125a	Dnaja3
	C1qa	Catsperd	Dbil5	Dlg5	Socs7	Nktr
	Laptm5	Micall2	Col12a1	INPPL1	Sec3l1	Ints3
	Pcbd1	Rgs1	Zfp52	Rab39a	RGD1562339	Ccdc106
	Piwil1	Plscr5	Me3	Xrcc6	Rxrb	Srsf10
	Myh7	Ermn	Nhej1	Bbip1	Actr8	Ttc9c
	Arl9	RGD1309870	Nphp3	Hif1an	Tmem44	Dtx1
	Crispld2	RGD1304982	Gnrh1	Zfp280d	Arhgef10l	Atp2b2
	Tacr2	Adamts19	Spata1	Fmn2	Ppp1r13b	Nacad
	Gm20662	Isg15	St18	Txndc17	D2Wsu81e	Atg9a
	Dpt	Prima1	Myo1d	Fam84a	Cyb561d2	Csde1
	Tp73	Clec3a	Polk	Nudcd2	Naa25	Tomm40l
	Fsip1	Hcrt	Exnef	Dicer1	Zbtb22	Armcx1
	Efcab4b	Gm10100	Zfp300	Sap130	Pmepa1	Med29
	Rab11fip1	Cdx1	Rell1	Ssbp1	Spg7	Txnip
	Kcnj16	Tnfrsf22	Casc1	Erbb2ip	Ptp4a3	Zfp68
	Igfbp1	RT1-M2	D630037F22Rik	Wapal	Zfp46	Cacna1a
	Birc3	D730048I06Rik	Pwwp2b	RGD1310727	Rabggta	Cpsf3l
	Ccdc146	Ly6al	Tfap2d	Slc35e4	Acsl5	Tprkb
	Cpa2	RGD1564937	Rreb1	Dtna-ps1	Pcgf2	RGD1306926
	Steap3	Asb11	Itpka	Whsc1l1	Rab3gap2	PA1
	P2rx7	Tmem190	Skap2	Flad1	Pycr2	Tmem230
	Pnlip	Tex13a	Irx1	Ascl1	Cebpz	Trmt2a
	Afmid	Anxa9	Cp	Nrg3	Nr1h2	Clcn2
	Cryga	Myl2	Shpk	Krit1	Nat14	Zfp131
	1700023F06Rik	Hsd3b5	Setmar	Bnip2	Rdbp	Ppp1r16a
	Cytip	Lyg1	Ripply2	Ppp2r5a	Pex19	Pfkfb3
	Krt2	Otop3	Cdh9	Pcif1	Slc39a10	Pde4d
	Ramp3	RGD1303271	Arhgap9	Hcn1	Lrfn3	Rps28
	Cdc42ep1	Alas2	Slitrk6	Wdr36	Tchp	DR1
	Arhgap25	Cldn7	Cpne9	Dgcr8	Cog2	Rrs1
	Aim1l	1700109H08Rik	Eaf2	Supt4h1	Trim26	Rad23a
	Mt4	Prss8	Ptger4	Zfyve20	Camkk2	Phf23
	Clcnkb	Tmem253	Smad6	Zfp608	Stk24	Phf20l1
	Flt3	RGD1561415	Lhx9	Id1	Sec22c	Kif21a
	Lama3	Pfn4	Hif3a	Atpaf2	Chst12	Dcaf12
	Ptgfr	Fndc8	RGD1559502	Mettl10	Fbxl6	Snapc5
	Cd200r1	Ankub1	Mpzl3	Uba2	Asphd2	Prrc2c
	Oacyl	Slc51a	Abhd15	Lemd3	Pou6f1	Brms1
	Ldhc	RGD1307355	Trim43a	Smchd1	Dffa	Taok1
	Tbx19		Myo1f	Mier1	Ppp1r9a	Ctnna1
	Wdr66		Chrna3	Atxn7l2	Erf	Zcchc14
	Igbp1b		Akr1c12	Cad	Sptbn4	Taz
	Rhbdf2		Grm6	Mynn	Phf1	Trrap
	Mak		Xkr5	Nat10	Mrps17	Mrps18b
	Gnat1		RGD1563056	2210018M11Rik	Txndc16	Cdk11b
	Slc9b1		Akap3	Phip	Zfp259	Topors
	Anxa3		Mdh1b	Cd320	Zbtb38	Zfp335
	Ap1m2		Slc39a12	Cwf19l2	Naglu	Trnt1
	Sdr9c7		Diap2	Mus81	Nipal3	Dph1
	Tmem26		Cct6b	Gcat	Csf2ra	Cc2d1b
	Cldn6		Ror1	Zbed4	Rasgef1b	Tnr
	Casz1		Mb21d1	Trim39	Mll1	Slc12a6
	Matn3		Gpr165	Trim11	Zhx2	Arhgap39
	Vwa5b1		Oca2	Cdc73	Unc79	Fbxo30
	Nfatc2		Arg1	St5	Nubp2	Mlh1
	Gpr4		Sgcz	Kcnk10	Slc35c2	Pcf11
	Cbln3		Tfcp2l1	Epha3	Dmap1	Dimt1
	Itih4		Nfkbiz	Gadd45a	KATNAL1	Zdhhc20
	Gcnt2		Taf4b	Rsf1	Arhgef40	Vamp7
	Lrrc34		Ehd2	Cox20	Eif2c2	Npas4
	RGD1561777		6430531B16Rik	Zfc3h1	Gfm2	N4bp2l2
	Iqcf1		Il17re	Irak1bp1	Cars2	Zbtb5
	Rhoh		Gbx1	Epc2	Cactin	RGD1560470
	Calhm2		Xrra1	Phtf1	Fbxl2	Smg1
	Fscn2		Mafa	Wnk1	Ccbl1	Gpr27
	Krt26		Pappa	Lgr4	Vars2	Vps37a
	Gcnt1		Igf2bp1	Ash1l	Cdh6	Lrrc24
	Spn		Tnfrsf10b	Haus3	Dusp12	Inpp5f
	Drd5		Tmem235	MGC95208	Vcan	Cdk7
	Pabpc4l		Tcf15	Zfp87	Spen	Nom1
	Ttc21a-ps1		Nt5c1a	Zfp653	Cog1	Abcc1
	Ctrc		Foxc1	Pan2	Ddx51	Acadvl
	Hamp		Pou4f1	Sirt1	Msh6	Trmt10c
	Usp44		Hapln1	Tti2	Myo1c	Meis1
	Slc17a8		Ephx1	Yif1a	Rrp1b	Foxred1
	Irf8		Cbs	Rnf168	Mfsd3	Fat3
	Pik3cg		Sumf1	Pex2	Zbed3	Pdzd11
	Slc38a4		Tmem63c	Setx	Atxn1	Myt1
	Kbtbd5		Cpt2	Zfp317	Slc12a9	Clvs1
	Kbtbd10		WIF1	Eif3e	Ppox	Ptprj
	Nmrk2		Ril	Pank2	Telo2	Orc3
	Stab1		Frmd3	Ormdl2	Josd2	Med19
	Glis1		Palm3	Fam126b	Supv3l1	Mdga2
	Armc2		Rnaseh2b	Naa50	Dst	Nup155
	Prss36		Wwc3	Cdk13	Zfp462	Ankrd40
	Cd109		Mlf1	Rgs19	Pbx2	Oraov1
	RGD1560034		Crh	Nup93	Abca5
	Ang		GRIN3A	Lrrc16a	Ccdc137
	Neu4		Acn9	Vcpip1	Pitpnm3
	Tnni3		RT1-CE5	Nupl1	Dnajc21
	Pls1		RT1-CE7	Pank4	Ndst2
	Krt10		Park2	Avl9	Sall3
	Dock6		Ugt8	Tmem175	PCDHA2
	Slc4a11		Cav1	Ctdspl2	RGD1311345
	Nrtn		Fam19a1	Baz2a	Plekhn1
	Ccdc40		Kcnip3	Rfesd	ASPH
	Vwa2-ps1		Serpinb6	Scai	Tet2
	Ppp1r13l		Prox1	Dopey1	Zfp334
	RGD1559628		Slc10a4	Slit2	FNDC5
	9130017N09Rik		Fam111a	Fxc1	Adnp2
	Gm628		Ehd4	Zfp574	Dyrk1b
	Scarf1		Kif15	Kcnq3	Cul9
	MGC94891		Rad51	Mbnl1	Zfp768
	Lrrc25		RT1-A1	RGD1311344	Kctd7
	Htr1d		Aamdc	Maf	Pop5
	Tnnc2		Nt5dc1	Fnip1	Zmynd10
	Actl7b		Chodl	Hinfp	Mtif3
	Tmem82		Atm	Mbnl2	Phc3
	Lpar2		Prr11	Lrrtm2	Zbtb43
	B3gnt4		Pdzrn4	Dd25	2510002D24Rik
	Hsf2bp		RT1-A2	Rcbtb1	D3Ertd254e
	Myh7b		MGC116197	Uckl1	Lrsam1
	Acr		Ubtd1	Tp53inp1	Pla2g4b
	Hspa1l		RT1-CE1	Fam173b	Wipf1
	Tcam1p		Fancl	Prr14	Csmd2
	Zap70		Pld1	Thoc1	Dclre1a
	Cngb1		Grid2	Zfp40	Eml3
	Batf		Wdr17	Kdm3a	D2hgdh
	Pla2g1b		Zfpm2	Lrfn5	CFLAR
	Tead4		Fam13a	Zfp110	Coa4
	Prokr1		Chaf1b	Tle1	Zfp18
	Eddm3b		Pcsk1	Chd2	Nhsl1
	Cct8l1		Trip10	Ankrd50	G4
	Naglt1		Nr3c2	Mapkbp1	Luzp1
	F12		Hes7	Pacsin3	Cpeb1
	Col7a1		Csf1	Dll1	Srek1ip1
	Klhl34		Btbd17	Bub3	Nim1
	Wdr52		Prkd1	Zdbf2	Galns
	Lta		RGD1309534	Itch	Lingo2
	She		Gpr155	Hsf2	Hspb6
	Txndc2		Lrrc1	Gak	Zfp287
	Atp8b1		Rad51ap1	Aak1	Exoc4
	Zc3h12d		RGD1564243	Gtf2h1	Ermp1
	F2rl3		Mmp2	Ddx50	Heca
	Susd2		Rbm11	Chrnb2	Gramd4
	Syce1		Enox2	Cnot3	Pisd
	Cd37		Htr2c	Stxbp5	Ube3b
	Crygs		Slc30a3	Tmem97	Gga2
	Cyp21a1		Emp2	Psma2	Sgk196
	Dfnb59		Dcn	Orc4	Ppie
	Cct8l1		Mybl2	D930015E06Rik	Ralbp1
	Wisp3		Kif4a	Zfp638	Mrps18c
	Esrrb		Cyp26b1	Sema6d	Bak1
	Zar1		Nmrk1	Ncor1	Yeats2
	4933402P03Rik		Prrg1	Upf1	Hexb
	Dhrs9		Alk	Cdc27	Dhx16
	Pinlyp		Slco4a1	Clk4	Prdm4
	Dyrk4		Cyp2d4	Tex261	Dedd
	Ccdc125		Ube2l6	Smek2	Ltv1
	RGD1561408		Bgn	Dnajb9	Rpa1
	Prss38		Gpx7	Rdh11	RGD1561481
	Spata31d1d		Ppef1	Tarbp2	Igdcc4
	Nlrp6		Fank1	Slc33a1	Faf2
	Abca17		XAF1	Gpcpd1	Ankrd13a
	Lrrc66		Aim2	Sacm1l	Arhgap44
	Pnpla1		Pip5k1b	Tacc2	Apeh
	4921513D11Rik		Zswim2	Pdcd2	Ccdc75
	Mogat1		Gprc5a	Ranbp2	Mettl5
	Alpi		Col6a2	Mycn	Srsf9
	Acpp		Ppp1r17	RGD1308106	Sgsm3
	Ncr3		Slfn2	Flrt3	Acsl1
	Apob		Exoc3l2	Chordc1	Anxa6
	Gpr133		Tnfaip2	DDIT3	Mrps12
	Cpa4		Oma1	Ppp4c	Ncoa2
	Ccl17		Hbb	Trim27	Bcl7c
	Pnmt		Lamp5	Rps27l	Qpctl
	Cd52		Atg10	Amd1	Nup85
	Vill		Hnmt	Pcm1	Sh2d3c
	Tnfrsf9		Nkx2-1	Ythdc1	Mecp2
	Bdkrb2		Gas2	Elavl2	Klc4
	Art3		Cilp2	Rwdd1	Grip1
	Theg		Mfng	Adcyap1	Zfp142
	Elf3		Cep72	Elavl4	Rgp1
	Gm22		RGD1311892	Scrt1	Rp9
	Obscn		Fignl1	Ubp1	Gstm4
	Klhdc7a		Atp7b	Ptprd	Jag2
	Rtdr1		Ednra	Kdm5b	Shprh
	Slc22a7		Lrp1b	Timm23	Iars2
	Rhd		Ajuba	Eif2c1	Myo1b
	Guca1b		Tmem159	Lrrc4c	Abhd11l1
	Otop2		Tmbim1	RGD1307222	Rap1gap2
	Nlrc4		Grm1	Arih1	Hmgxb3
	RGD1559879		Mdfic	Ankrd10	Rpl36a
	Cyp2d1		Ccdc163	Naa20	Galk1
	Slc24a1		Klhl1	Drg2	Ebna1bp2
	Cer1		Rbpms2	Fam108b1	Acaca
	Marveld3		Uaca	Wtap	Bag5
	Epx		Nnmt	Prpf38b	Ubxn6
	Sytl1		Nmi	Ppfia2	Creld2
	Ccdc169		Cenpp	Kras	1810043H04Rik
	rno-mir-127		Gchfr	Dcaf6	Scamp4
	Efcab3		Npr1	Rfxap	Alkbh6
	Smptb		Foxe1	Prpf4b	Sap30bp
	FAM228A		Otx2	Gpbp1	Mrpl22
	RGD1565374		Slc40a1	Gabarapl2	Pgs1
	Myo15		Hapln4	Cyb5b	Ide
	Mc5r		Ephx2	Spock3	Vps37d
	C5		Ttc12	Dcun1d5	Zmat3
	Ephx3		Adamts1	Nmt2	Cnot10
	Tdrd9		Myh11	Tcea2	Mrpl44
	SARG		Pde8a	Naca	Ccz1
	Chrna10		Myb	Hecw1	Cacng2
	RGD1359334		Shox2	ZFP692	Tbc1d20
	Prss21		Zic4	Sema6c	Med22
	Col17a1		Layn	Smad5	Gtf3a
	Ccin		Slc9a2	Dusp6	Fbxo6
	Fut1		Rhod	Rasa1	Lmf2
	Sytl3		Mina	Herc1	Sdr39u1
	Adam32		Neu3	Hars2	Shf
	Gal3st2		Rab27a	Kdm2a	Eif2b4
	Eng		Pipox	Herc2	Thoc3
	RGD1309106		Dnah9	Fam214b	Alkbh3
	Tssk1b		Acer2	Fat1	Zfp422
	Gpr97		Vsx2	Bdnf	Pom121
	Cela2a		Dok1	Fam178a	Zfp362
	Espnl		Fam46c	Alkbh5	Sun1
	RT1-HA		Slc16a12	Kcnj3	Ep400
	ste2		Irx2	Dok6	Cacng8
	TNFRSF18		Optc	Gatad2b	Dbndd1
	Zp3		Dmrt3	Smek1	Nol9
	Clec9a		Lrr1	Smarca5	Pogz
	Fam221b		Esr1	Nol4	Gtf2b
	RGD1359449		Ptpn18	Msl2	Rufy2
	Art1		Adamtsl3	Id4	Cep120
	Tmem221		Fibcd1	Sla	Spats2
	Gm5294		Abcb4	PCDH7	Opa3
	Trex2		Msh5	Frmd5	Dnajb12
	Calcoco2		Ston1	Rbbp6	Zfand2b
	Gsg1		A930003A15Rik	Mex3a	Lgi1
	Treh		SRXN1	Rnf6	Tjap1
	Gphb5		Nlrx1	Bod1l	Mical2
	Hhatl		Cbx7	Ppp1r15b	Slc2a8
	Gjd4		Gch1	Mnt	Ncoa7
	Klb-ps1		Ispd	Btg2	Pdcl
	Rgsl1		Shisa6	Arhgef2	Unc5a
	Vsig2		Lgi3	Ergic2	Ric8b
	Lypd4		Brca1	Cds2	Myh9
	Gpr179		Pomc	Cdc37l1	Tsc1
	Cacna2d4		Tacr3	Zfp532	8430410A17Rik
	TMEM140		Mnd1	Mllt4	Edc3
	Creb3l4		RT1-T24-1	Cyfip1	Tnc
	Tulp1		Adamts8	Nagk	Vegfb
	Fer1l4		Kif9	Tle3	Pcdh11x
	Higd1b		Trpc2	Npm3	Rabepk
	Angptl3		Atoh8	Zfp36l1	Umps
	Tmem204		Shq1	Ube3a	RGD1310591
	Adh1c		RGD1560884	Zbtb6	Pias2
	RGD1563547		Mms22l	Fgf11	Psmb6
	Mrap		Iqck	Man1a2	Ube2f
	1700029H14Rik		Dhrs3	Ptprg	Fbxo41
	Ppp1r14d		Cdca5	Lphn3	Cnst
	Tex29		Kcns3	Junb	Sstr2
	Gnmt		Gng8	Crebzf	Osbpl7
	Degs2		Mkx	Ext1	Tor1aip2
	Car15		Cdc42ep2	Arrdc3	RGD1563072
	Rasgrp4		Grm8	Tbc1d10b	Grhpr
	R3hdml		Mtus1	Bmpr2	Rsph9
	Itih2		Hspa2	Ubr3	Angel2
	Creb3l3		Slx4ip	Ankrd13c	Abl2
	Cnfn		Cntn4	Grm5	Cacna1d
	RGD1564854		Cbr4	Rock1	Tctn3
	Lrrn4		Arhgef3	Arhgef12	Aasdh
	TSSK4		Rerg	Ccdc88a	Lrp6
	Zfp750		Gk	Trim23	Zfp426
	Wfdc3		Mapkapk3	Msi2	Prkd3
	Dmrtc2		Fhit	Zranb1	Tm2d3
	Nrg4		Paox	Taf1d	Rfx1
	Icam4		Col27a1	Mll5	Gpsm2
	Irf7		D430042O09Rik	Rbm26	Sox10
	Gpha2		MORN2	Mkln1	Secisbp2
	Tssk5		Dleu7	Bicd2	FAM60A
	Hnf1a		Trpc3	Gadd45g	Cisd3
	Apof		Galc	Zfp191	Zfp772
	Fam65c		Lpar4	Naa15	Sapcd1
	Cldnd2		Ccdc77	Uggt1	Klf15
	Napsa		B3gnt5	Tcf3	Cep250
	Sftpc		Gcom1	Malsu1	Ralgapa2
	Slamf7		Cep55	Rnf181	Zmym1
	Avpr2		Lmo2	Fbxl5	Zfp286a
	E230025N22Rik		Rsph3	Zfp384	Rdh10
	D130052B06Rik		Abcd2	Arhgap20	Prodh
	Slc23a1		Klhl14	Spred1	Wtip
	1700001P01Rik		Tesc	Rmnd5a	Gpatc2
	Sult6b1		Pold4	Larp7	Ccdc93
	Gcnt7		Arc	Lnp	Pcdh19
	FAM187A		Ret	Wdr12	Utp20
	Rbp7		Zcchc4	Id3	Crnkl1
	Mybpc3		Gpr158	Camk2d	Plekhf2
	Dao		March11	Pcmtd2	Tln2
	Prss27		Arsk	Nampt	Sertad4
	1700067K01Rik		Epha10	Golph3	Enthd2
	Abhd16b		Nfatc3	Tm7sf2	Hyal2
	Chrng		Lpcat2	Ddx21	Cnnm3
	RGD1563782		Slc38a9	Nup35	RGD1304567
	Rec8		1110059M19Rik	Rnf170	Slc9a8
	Tssk2		Zfp503	Sncaip	Tmem101
	Apobec2		Cenpe	Cdh10	Mlycd
	Smtnl1		Cenpi	RGD1561328	Nfkbil1
	Dsc3		Vasn	Ydjc	Mcat
	Vmn1r228		Itgb3bp	Slc35b2	Armcx1
	Rep15		Actn2	Slc35e3	Cstf1
	Folr2		Slc22a5	Smarcad1	Ptpre
	Trem2		Plekhh3	RGD1306353	Bcs1l
	Thrsp		Plekhh1	Sp3	Zswim1
	Gpc3		Glt1d1	Nova1	Mettl17
	Dhrs7		Crhr1	Tmem41b	Smug1
	Ears2-ps1		Cenpf	Zfp278	Gpank1
	Fmo1		Sgol2	Sat2	TMEM168
	Cd38		Sh3bgrl2	Lsmd1	Myh9
	RGD1306233		Mlf1ip	Mtmr9	Lats2
	Selenbp1		Aqpep	RGD1309188	Insr
	Fcgr3a		Wdr62	Srr	1190007I07Rik
	Cyp4f1		Cnksr3	Cpsf7	Taf1c
	Myl4		Rmi2	Sec61g	Ncoa3
	Immp2l		Adora2b	Ampd2	Rab34
	Gstm6		Hdhd3	SNX5	Gltscr1
	Cd302		Cdca2	Ube2j2	Nvl
	Myoc		Ube2t	Camsap2	Hddc3
	Copz2		Mgmt	Snapc2	Errfi1
	Cmtm8		Pbk	Appbp2	Rftn2
	Cmtm7		Ift80	Ifrd1	Arl4d
	Th		Il17ra	Phf14	Otud7a
	Fam183b		Nfe2l2	Tom1l2	RGD1562390
	Sdsl		Tcf7l1	Myt1l	Rfc5
	Msrb2		Plod2	Brd8	Zfp451
	Slamf9		Gabrg3	Vti1a	Larp6
	Olfml2b		Galk2	Spcs3	Foxn2
	Ltbp1		Antxr1	Pgam5	Cacnb4
	Col9a2		Bmp7	Scaf8	Dixdc1
	RGD1565844		Wdr67	Commd6	Nme7
	Clybl		Mrrf	Ptcd3	Snx18
	Dclk3		Man2a1	Tomm70a	Parp11
	Chrdl1		Tcfl5	Ankrd17	RGD1564887
	Slc46a3		Sema5a	Cnot2	Smg9
	Cyp4f6		Cth	Osbp	Me2
	Cpm		Clec11a	Prpf40a	SNIP1
	Plau		Sema3e	Memo1	Socs5
	Popdc3		Zfyve28	Herpud1	Rhof
	3110009E18Rik		Col5a3	Pspc1	Mrps15
	Depdc1b		Cln6	Plekho1	Bcl10
	Tmco4		Dlc1	Mex3d	Sorbs1
	Ttpa		Ptx3	Tmem167a	Ccnd3
	Cndp1		Gstcd	FAM100A	Chrna4
	Efcab11		Nphp4	Gtf2h5	Tmem251
	Itgal		Ttc39b	Rnmt	Fam203a
	Chi3l1		Cntn6	RGD1565775	Kctd2
	Rac2		Itpr1	Dcaf8	Def8
	Vamp8		Cmtm3	Nt5c2	Dnal4
	Gabrd		Sdc1	Drg1	Alg13
	Mgst1		Nt5m	Mybbp1a	Swsap1
	Htr3a		Slc35g2	Phf5a	Gfer
	Gstm2		Ints12	Dhdds	Gnpnat1
	Pmp2		Nol8	Aimp2	RGD1309228
	Efcab6		Timp1	Raver1	Mllt10
	Crtap		FBXL4	Rdx	Akr7a2
	Ces5a		Fam69c	Gabrb2	Mepce
	Ptpn3		Boc	Timm17a	Ppt2
	FCGR2A		Pstpip2	Wbp1	Zfyve1
	Pkp1		Zfpm1	Elavl1	9330182L06Rik
	Ugt1a8		Tshz3	Plxnb2	Adcy8
	Pld5		Lrp5	Prpf39	Snrnp27
	Fstl3		Tll1	Ylpm1	Unk
	Clec4a1		Mettl25	Trub2	RGD1564036
	F2		Man1a1	Rgcc	Zfp498
	RGD1310262		Rassf3	Tfpt	Glce
	Pstpip1		Samhd1	Dnm2	Dnajb14
	Lrrc2		Metrnl	Smad4	Ppp1r3c
	Vipr2		Tspan1	Ank3	RGD1565033
	Hpse2		Ube2cbp	Kctd5	Trex1
	2610528A11Rik		Ccdc176	Fbxo31	Stard4
	Adamts14		Xrcc2	Pnma2	Hcfc2
	Nphs1		Nxph4	Ddx49	Rmi1
	Fam176c		SYT17	Stx16	Ppapdc1b
	Lrrc31		Synm	Prr12	Mut
	Zmynd15		L2hgdh	Npy1r	Klf13
	Card10		Kcnq4	Ubr2	Tspyl3
	Def6		0610040J01Rik	Nup153	Rnpepl1
	Bcl6b		Acta1	Med13	Fance
	Slc22a14		Syndig1l	Pggt1b	Mettl14
	Elf4		Prss23	Ubxn7	Med23
	Spata18		Cish	Trim33	Ralgps2
	Cyp2s1		Slc7a2	Nav2	Kpna2
	Gcnt2		Stk3	Wwp1	Zkscan1
	Ccl3		Prdm5	RGD1563365	Fam18a
	Mamdc2		Fah	Dgkq	2310067B10Rik
	Mstn		9230110C19Rik	Slc38a10	Pcsk7
	Lama4		Nudt13	Mbtd1	Polr2h
[truncated: 1,518 more rows]

## Sheet: Cluster1 GO
GO term	ID	p value	Corrected p value	log10(corrected p value)	GO level	% associated	#genes
50911	detection of chemical stimulus involved in sensory perception of smell	6.5e-59	1.6e-56	-55.7959	[5, 8]	74.4186	64
48704	embryonic skeletal system morphogenesis	5.2e-15	6.7e-13	-12.1739	[5, 6, 7, 8]	32.9787	31
19373	epoxygenase P450 pathway	2.6e-13	2.2e-11	-10.6576	[6, 7, 8, 9, 10, 11]	65.2174	15
19369	arachidonic acid metabolic process	1.9e-10	1.2e-08	-7.92082	[5, 6, 7, 8, 9, 10]	35.8491	19
10951	negative regulation of endopeptidase activity	5.5e-10	2.8e-08	-7.55284	[6, 7, 8, 9, 10]	18.8406	39
10466	negative regulation of peptidase activity	1.7e-09	7.3e-08	-7.13668	[5, 6, 7, 8, 9]	18.1395	39
48665	neuron fate specification	6e-09	2.1e-07	-6.67778	[5, 6, 7, 9, 10]	44.8276	13
61217	regulation of mesonephros development	8.8e-09	2.8e-07	-6.55284	[5, 6, 7, 8, 9]	48	12
48663	neuron fate commitment	1.3e-08	3.7e-07	-6.4318	[5, 6, 8, 9]	28.7879	19
42471	ear morphogenesis	5.4e-08	1.3e-06	-5.88606	[4, 5, 6, 7, 8]	21.3675	25
1676	long-chain fatty acid metabolic process	1.4e-07	3.3e-06	-5.48149	[5, 6, 8, 9]	24.0964	20
90183	regulation of kidney development	1.5e-07	3.3e-06	-5.48149	[4, 5, 6, 7, 8]	29.0909	16
52548	regulation of endopeptidase activity	2e-07	3.7e-06	-5.4318	[6, 7, 8]	14.1104	46
33559	unsaturated fatty acid metabolic process	1.9e-07	3.8e-06	-5.42022	[5, 6, 8, 9]	22	22
21515	cell differentiation in spinal cord	3.2e-07	5.5e-06	-5.25964	[4, 5, 6, 7, 8]	29.4118	15
14033	neural crest cell differentiation	4.5e-07	7.2e-06	-5.14267	[6, 7, 8]	27.1186	16
61213	positive regulation of mesonephros development	5e-07	7.6e-06	-5.11919	[4, 5, 6, 7, 8, 9, 10]	43.4783	10
90189	regulation of branching involved in ureteric bud morphogenesis	5e-07	7.6e-06	-5.11919	[4, 5, 6, 7, 8, 9, 10, 11, 12, 13, 14, 15]	43.4783	10
45861	negative regulation of proteolysis	7.8e-07	1.1e-05	-4.95861	[5, 6, 7, 8]	14.3885	40
35115	embryonic forelimb morphogenesis	1e-06	1.3e-05	-4.88606	[6, 7, 8]	36.6667	11
90184	positive regulation of kidney development	1e-06	1.4e-05	-4.85387	[3, 4, 5, 6, 7, 8, 9]	30.9524	13
52696	flavonoid glucuronidation	2.3e-06	2.8e-05	-4.55284	[4, 8, 9, 10, 11]	58.3333	7
72171	mesonephric tubule morphogenesis	2.9e-06	3.3e-05	-4.48149	[5, 6, 7, 8, 9, 10, 11, 12]	23.8806	16
72079	nephron tubule formation	3.5e-06	3.9e-05	-4.40894	[6, 7, 8, 9, 10, 11, 12]	47.0588	8
52695	cellular glucuronidation	4.7e-06	5e-05	-4.30103	[7, 8, 9, 10]	53.8462	7
2001053	regulation of mesenchymal cell apoptotic process	4.7e-06	5e-05	-4.30103	[6, 7, 8]	53.8462	7
72078	nephron tubule morphogenesis	9.5e-06	9e-05	-4.04576	[5, 6, 7, 8, 9, 10, 11]	21.9178	16
6063	uronic acid metabolic process	8.9e-06	9.1e-05	-4.04096	[5, 6, 7, 8]	50	7
19585	glucuronate metabolic process	8.9e-06	9.1e-05	-4.04096	[6, 7, 8, 9]	50	7
60675	ureteric bud morphogenesis	9.2e-06	9.1e-05	-4.04096	[5, 6, 7, 8, 9, 10, 11, 12, 13]	23.0769	15
72172	mesonephric tubule formation	1e-05	9.4e-05	-4.02687	[6, 7, 8, 9, 10, 11, 12, 13]	60	6
72088	nephron epithelium morphogenesis	1.1e-05	0.0001	-4	[4, 5, 6, 7, 8, 9, 10]	21.6216	16
14032	neural crest cell development	1.4e-05	0.00011	-3.95861	[6, 7, 8, 9]	25	13
42472	inner ear morphogenesis	1.3e-05	0.00011	-3.95861	[4, 5, 6, 7, 8, 9]	19	19
72028	nephron morphogenesis	1.6e-05	0.00011	-3.95861	[3, 4, 5, 6, 7, 8, 9]	21.0526	16
3151	outflow tract morphogenesis	1.6e-05	0.00012	-3.92082	[3, 4, 5, 6, 7, 8, 9]	23.3333	14
90185	negative regulation of kidney development	1.5e-05	0.00012	-3.92082	[3, 4, 5, 6, 7, 8, 9]	46.6667	7
1900200	mesenchymal cell apoptotic process involved in metanephros development	1.5e-05	0.00012	-3.92082	[4, 5, 6, 7, 8, 9]	100	4
1900211	regulation of mesenchymal cell apoptotic process involved in metanephros development	1.5e-05	0.00012	-3.92082	[5, 6, 7, 8, 9, 10]	100	4
1900212	negative regulation of mesenchymal cell apoptotic process involved in metanephros development	1.5e-05	0.00012	-3.92082	[5, 6, 7, 8, 9, 10, 11]	100	4
21546	rhombomere development	1.8e-05	0.00013	-3.88606	[3, 4, 5, 6, 7, 8, 9]	71.4286	5
45617	negative regulation of keratinocyte differentiation	1.8e-05	0.00013	-3.88606	[5, 6, 7, 8, 9, 10, 11]	71.4286	5
21516	dorsal spinal cord development	2.3e-05	0.00015	-3.82391	[3, 4, 5, 6, 7, 8]	38.0952	8
61333	renal tubule morphogenesis	2.3e-05	0.00015	-3.82391	[5, 6, 7, 8]	20.5128	16
90190	positive regulation of branching involved in ureteric bud morphogenesis	2.3e-05	0.00015	-3.82391	[3, 4, 5, 6, 7, 8, 9, 10, 11, 12, 13, 14, 15, 16]	38.0952	8
72074	kidney mesenchyme development	2.6e-05	0.00017	-3.76955	[4, 5, 6, 7, 8]	43.75	7
1657	ureteric bud development	3.5e-05	0.00022	-3.65758	[4, 5, 6, 7, 8, 9, 10, 11]	18.3673	18
72163	mesonephric epithelium development	4e-05	0.00025	-3.60206	[5, 6, 7, 8, 9]	18.1818	18
72164	mesonephric tubule development	4e-05	0.00025	-3.60206	[4, 5, 6, 7, 8, 9, 10]	18.1818	18
72080	nephron tubule development	4.6e-05	0.00028	-3.55284	[5, 6, 7, 8, 9, 10]	18.6813	17
21517	ventral spinal cord development	5.2e-05	0.00031	-3.50864	[3, 4, 5, 6, 7, 8]	25.5814	11
1658	branching involved in ureteric bud morphogenesis	6.1e-05	0.00035	-3.45593	[5, 6, 7, 8, 9, 10, 11, 12, 13, 14]	22.0339	13
14031	mesenchymal cell development	6.7e-05	0.00037	-3.4318	[5, 6, 7, 8]	16.0305	21
21783	preganglionic parasympathetic nervous system development	6.6e-05	0.00037	-3.4318	[4, 5, 6, 7, 8]	38.8889	7
50912	detection of chemical stimulus involved in sensory perception of taste	6.6e-05	0.00037	-3.4318	[5, 8]	38.8889	7
72176	nephric duct development	7.2e-05	0.00037	-3.4318	[4, 5, 6, 7, 8, 9]	46.1538	6
1823	mesonephros development	7e-05	0.00038	-3.42022	[4, 5, 6, 7, 8]	17.4757	18
21602	cranial nerve morphogenesis	7.1e-05	0.00038	-3.42022	[3, 4, 5, 7, 8]	33.3333	8
72009	nephron epithelium development	7e-05	0.00038	-3.42022	[4, 5, 6, 7, 8, 9]	17.4757	18
2000609	regulation of thyroid hormone generation	7.4e-05	0.00038	-3.42022	[4, 5, 6, 7, 8, 9]	80	4
48701	embryonic cranial skeleton morphogenesis	8.2e-05	0.00041	-3.38722	[6, 7, 8, 9]	24.4444	11
48793	pronephros development	0.0001	0.00049	-3.3098	[4, 5, 6, 7, 8]	55.5556	5
48387	negative regulation of retinoic acid receptor signaling pathway	0.00014	0.00067	-3.17393	[4, 5, 6, 7, 8]	35	7
72006	nephron development	0.00014	0.00067	-3.17393	[3, 4, 5, 6, 7, 8]	15.625	20
60993	kidney morphogenesis	0.00014	0.00068	-3.16749	[4, 5, 6, 7, 8]	17.7778	16
42733	embryonic digit morphogenesis	0.00015	0.0007	-3.1549	[4, 5, 6, 7, 8]	21.4286	12
72177	mesonephric duct development	0.00019	0.00082	-3.08619	[5, 6, 7, 8, 9, 10, 11]	50	5
72178	nephric duct morphogenesis	0.00019	0.00082	-3.08619	[3, 4, 5, 6, 7, 8, 9, 10]	50	5
35116	embryonic hindlimb morphogenesis	0.00018	0.00083	-3.08092	[6, 7, 8]	26.4706	9
34505	tooth mineralization	0.00018	0.00084	-3.07572	[3, 5, 6, 7, 8]	40	6
42474	middle ear morphogenesis	0.0002	0.00087	-3.06048	[4, 5, 6, 7, 8, 9]	33.3333	7
1902338	negative regulation of apoptotic process involved in morphogenesis	0.00021	0.00088	-3.05552	[3, 4, 5, 6, 7, 8, 9]	66.6667	4
1755	neural crest cell migration	0.00024	0.00095	-3.02228	[5, 6, 7, 8, 9, 10]	25.7143	9
3007	heart morphogenesis	0.00023	0.00097	-3.01323	[4, 5, 6, 7, 8]	13.1068	27
50715	positive regulation of cytokine secretion	0.00024	0.00097	-3.01323	[4, 5, 6, 7, 8, 9, 10]	19.403	13
3253	cardiac neural crest cell migration involved in outflow tract morphogenesis	0.00025	0.00098	-3.00877	[5, 6, 7, 8, 9, 10, 11, 12]	100	3
21570	rhombomere 4 development	0.00025	0.00098	-3.00877	[4, 5, 6, 7, 8, 9, 10]	100	3

## Sheet: Cluster2a GO
GO term	ID	p value	Corrected p value	log10(corrected p value)	GO level	% associated	#genes
2687	positive regulation of leukocyte migration	1.7e-09	1.4e-06	-5.85387	[3, 4, 5, 6, 7, 8]	46.0674	41
2688	regulation of leukocyte chemotaxis	1.9e-08	7.9e-06	-5.10237	[4, 5, 6, 7, 8]	47.2222	34
44130	negative regulation of growth of symbiont in host	2.1e-07	3.5e-05	-4.45593	[4, 5, 6, 7, 8]	73.6842	14
97530	granulocyte migration	1.3e-07	3.6e-05	-4.4437	[4, 6, 7, 8]	43.75	35
71621	granulocyte chemotaxis	1.9e-07	4e-05	-4.39794	[4, 5, 6, 7, 8, 9]	45.0704	32
2690	positive regulation of leukocyte chemotaxis	4.2e-07	5.7e-05	-4.24413	[4, 5, 6, 7, 8, 9]	46.0317	29
71622	regulation of granulocyte chemotaxis	9.3e-07	0.0001	-4	[5, 6, 7, 8, 9, 10]	58.0645	18
34587	piRNA metabolic process	1.9e-06	0.0002	-3.69897	[6, 7, 8]	83.3333	10
31294	lymphocyte costimulation	2.3e-06	0.00021	-3.67778	[2, 5, 6, 7, 8]	68.421	13
42108	positive regulation of cytokine biosynthetic process	3.4e-06	0.00026	-3.58503	[4, 5, 6, 7, 8]	45.4545	25
46631	alpha-beta T cell activation	3.4e-06	0.00028	-3.55284	[5, 7, 9, 10]	38.1443	37
46633	alpha-beta T cell proliferation	4.3e-06	0.00029	-3.5376	[6, 7, 8, 10, 11]	60	15
35812	renal sodium excretion	5.5e-06	0.00032	-3.49485	[5, 9]	65	13
35813	regulation of renal sodium excretion	5.5e-06	0.00032	-3.49485	[4, 5, 6, 7, 8, 10]	65	13
50671	positive regulation of lymphocyte proliferation	5.3e-06	0.00033	-3.48149	[5, 6, 7, 8]	36.7925	39
31295	T cell costimulation	8.7e-06	0.00047	-3.3279	[3, 6, 7, 8, 9, 10, 11, 12]	66.6667	12
71624	positive regulation of granulocyte chemotaxis	1.2e-05	0.00061	-3.21467	[5, 6, 7, 8, 9, 10, 11]	61.9048	13
45143	homologous chromosome segregation	1.6e-05	0.00073	-3.13668	[5, 6, 7, 8]	50	18
42102	positive regulation of T cell proliferation	1.5e-05	0.00075	-3.12494	[6, 7, 8, 9, 10, 11, 12]	39.726	29

## Sheet: Cluster2b GO
GO term	ID	p value	Corrected p value	log10(corrected p value)	GO level	% associated	#genes
2429	immune response-activating cell surface receptor signaling pathway	4.5e-06	0.00085	-3.07058	[4, 6, 7, 8]	23.1481	25
2521	leukocyte differentiation	4.9e-06	0.00062	-3.20761	[5, 6, 7, 8]	15.601	61

## Sheet: Cluster3a GO
No significant terms for this cluster

## Sheet: Cluster3b GO
GO term	ID	p value	Corrected p value	log10(corrected p value)	GO level	% associated	#genes
19941	modification-dependent protein catabolic process	3e-19	2.9e-16	-15.5376	[6, 7, 8]	40.7862	166
6511	ubiquitin-dependent protein catabolic process	1e-18	5.1e-16	-15.2924	[7, 8, 9]	40.7035	162
32446	protein modification by small protein conjugation	9.2e-16	3e-13	-12.5229	[7, 8]	36.4683	190
6397	mRNA processing	2.4e-15	5.8e-13	-12.2366	[6, 7, 8]	42.3913	117
16567	protein ubiquitination	5.5e-15	1e-12	-12	[8, 9]	36.646	177
45664	regulation of neuron differentiation	1.2e-14	1.9e-12	-11.7212	[6, 7, 8, 9]	36.3265	178
31175	neuron projection development	1.4e-14	2e-12	-11.699	[4, 5, 6, 7, 9, 10]	33.5211	238
50767	regulation of neurogenesis	4.2e-14	5.1e-12	-11.2924	[5, 6, 7, 8]	34.4426	207
30182	neuron differentiation	5.6e-14	6e-12	-11.2218	[5, 7, 8]	30.7268	334
48667	cell morphogenesis involved in neuron differentiation	1e-13	9.9e-12	-11.0044	[5, 6, 7, 9, 10]	36.5688	162
48812	neuron projection morphogenesis	1.3e-13	1.1e-11	-10.9586	[5, 6, 7, 8, 10, 11]	36.1472	167
48666	neuron development	2.2e-13	1.8e-11	-10.7447	[4, 5, 6, 8, 9]	31.9048	268
10498	proteasomal protein catabolic process	5.2e-12	3.9e-10	-9.40894	[5, 6, 7, 8]	38.6139	117
8380	RNA splicing	6.9e-12	4.8e-10	-9.31876	[6, 7, 8]	41.4097	94
10975	regulation of neuron projection development	1.3e-11	8.8e-10	-9.05552	[4, 5, 6, 7, 8, 9, 10, 11]	36.9318	130
61564	axon development	1.4e-11	8.8e-10	-9.05552	[5, 6, 7, 8, 10, 11]	36.3395	137
43161	proteasome-mediated ubiquitin-dependent protein catabolic process	7.7e-11	4.4e-09	-8.35655	[6, 7, 8, 9, 10]	38.4058	106
7409	axonogenesis	8.3e-11	4.4e-09	-8.35655	[6, 7, 8, 9, 10, 11, 12]	36.4162	126
375	RNA splicing, via transesterification reactions	1.1e-10	5.8e-09	-8.23657	[7, 8, 9]	45.4545	65
377	RNA splicing, via transesterification reactions with bulged adenosine as nucleophile	1.1e-10	5.8e-09	-8.23657	[8, 9, 10]	45.4545	65
398	mRNA splicing, via spliceosome	1.1e-10	5.8e-09	-8.23657	[7, 8, 9, 10, 11]	45.4545	65
50768	negative regulation of neurogenesis	2.4e-09	1.2e-07	-6.92082	[4, 5, 6, 7, 8, 9]	38.9908	85
50769	positive regulation of neurogenesis	4.4e-09	2e-07	-6.69897	[4, 5, 6, 7, 8, 9]	34.7578	122
45666	positive regulation of neuron differentiation	9.1e-09	4e-07	-6.39794	[4, 5, 6, 7, 8, 9, 10]	36.3971	99
6354	DNA-templated transcription, elongation	1.1e-08	4.8e-07	-6.31876	[6, 7, 8, 9, 10]	61.3636	27
48813	dendrite morphogenesis	4.1e-08	1.6e-06	-5.79588	[4, 6, 7, 8, 9, 10, 11, 12]	43.6975	52
10976	positive regulation of neuron projection development	1e-07	4.2e-06	-5.37675	[4, 5, 6, 7, 8, 9, 10, 11, 12]	38.0208	73
209	protein polyubiquitination	1.3e-07	4.9e-06	-5.3098	[9, 10]	41.8605	54
32784	regulation of DNA-templated transcription, elongation	1.4e-07	5e-06	-5.30103	[6, 7, 8, 9, 10, 11]	62.8571	22
16358	dendrite development	1.3e-07	5e-06	-5.30103	[3, 5, 6, 7, 8, 10, 11]	37.8238	73
6368	transcription elongation from RNA polymerase II promoter	2e-07	6.6e-06	-5.18046	[7, 8, 9, 10, 11]	63.6364	21
16570	histone modification	2e-07	6.7e-06	-5.17393	[3, 4, 5, 6, 7, 8]	33.4328	112
32786	positive regulation of DNA-templated transcription, elongation	3.8e-07	1.2e-05	-4.92082	[5, 6, 7, 8, 9, 10, 11, 12]	72.7273	16
9167	purine ribonucleoside monophosphate metabolic process	5e-07	1.5e-05	-4.82391	[7, 8, 9]	37.234	70
9126	purine nucleoside monophosphate metabolic process	6.3e-07	1.8e-05	-4.74473	[6, 7, 8]	37.037	70
1903050	regulation of proteolysis involved in cellular protein catabolic process	7.9e-07	2.2e-05	-4.65758	[6, 7, 8]	37.1585	68
6351	transcription, DNA-templated	1e-06	2.8e-05	-4.55284	[5, 6, 7, 8, 9]	25.124	608
9144	purine nucleoside triphosphate metabolic process	1.1e-06	3.2e-05	-4.49485	[6, 7, 8]	32.4561	111
97659	nucleic acid-templated transcription	1.4e-06	3.6e-05	-4.4437	[6, 7, 8]	25.0512	612
61136	regulation of proteasomal protein catabolic process	1.5e-06	3.9e-05	-4.40894	[6, 7, 8, 9]	37.5758	62
9161	ribonucleoside monophosphate metabolic process	1.6e-06	4.2e-05	-4.37675	[6, 7, 8]	36.0406	71
32968	positive regulation of transcription elongation from RNA polymerase II promoter	2.2e-06	5.2e-05	-4.284	[6, 7, 8, 9, 10, 11, 12, 13]	80	12
9199	ribonucleoside triphosphate metabolic process	2.1e-06	5.2e-05	-4.284	[6, 7, 8]	32.1637	110
34243	regulation of transcription elongation from RNA polymerase II promoter	2.4e-06	5.4e-05	-4.26761	[7, 8, 9, 10, 11, 12]	66.6667	16
46128	purine ribonucleoside metabolic process	2.4e-06	5.6e-05	-4.25181	[6, 7, 8]	31.1881	126
46034	ATP metabolic process	2.7e-06	5.8e-05	-4.23657	[7, 8, 9, 10]	37.1951	61
9205	purine ribonucleoside triphosphate metabolic process	2.7e-06	5.9e-05	-4.22915	[7, 8, 9]	32.1429	108
50770	regulation of axonogenesis	2.7e-06	6e-05	-4.22185	[5, 6, 7, 8, 9, 10, 11, 12, 13]	39.0977	52
48814	regulation of dendrite morphogenesis	3.2e-06	6.7e-05	-4.17393	[5, 6, 7, 8, 9, 10, 11, 12, 13]	45.3333	34
50773	regulation of dendrite development	6.4e-06	0.00013	-3.88606	[4, 5, 6, 7, 8, 9, 10, 11, 12]	39.6552	46
45665	negative regulation of neuron differentiation	6.7e-06	0.00013	-3.88606	[4, 5, 6, 7, 8, 9, 10]	36.3095	61
60996	dendritic spine development	7.9e-06	0.00015	-3.82391	[3, 4, 6, 7, 8, 9, 11, 12]	49.0566	26
6355	regulation of transcription, DNA-templated	1.5e-05	0.00029	-3.5376	[5, 6, 7, 8, 9, 10]	24.7339	581
60997	dendritic spine morphogenesis	1.8e-05	0.00032	-3.49485	[4, 5, 6, 7, 8, 9, 10, 11, 12, 13]	56.25	18
1903506	regulation of nucleic acid-templated transcription	1.7e-05	0.00032	-3.49485	[6, 7, 8, 9]	24.6945	586
2001141	regulation of RNA biosynthetic process	1.8e-05	0.00032	-3.49485	[5, 6, 7, 8]	24.6742	587
50684	regulation of mRNA processing	1.8e-05	0.00033	-3.48149	[5, 6, 7, 8, 9]	42.5	34
43044	ATP-dependent chromatin remodeling	2.1e-05	0.00036	-3.4437	[6, 7, 8]	54.2857	19
32434	regulation of proteasomal ubiquitin-dependent protein catabolic process	2.3e-05	0.00039	-3.40894	[7, 8, 9, 10, 11]	39.4231	41
42773	ATP synthesis coupled electron transport	2.3e-05	0.0004	-3.39794	[5, 6, 7, 9, 10, 11, 12]	63.6364	14
7411	axon guidance	2.5e-05	0.00041	-3.38722	[5, 6, 7, 8, 9, 10, 11, 12, 13]	35.625	57
97485	neuron projection guidance	2.5e-05	0.00041	-3.38722	[4, 5, 6, 7, 8, 9, 11, 12]	35.625	57
14013	regulation of gliogenesis	2.8e-05	0.00046	-3.33724	[6, 7, 8, 9]	40.9091	36
42775	mitochondrial ATP synthesis coupled electron transport	3.3e-05	0.00052	-3.284	[6, 7, 8, 10, 11, 12, 13]	65	13
61001	regulation of dendritic spine morphogenesis	3.2e-05	0.00052	-3.284	[5, 6, 7, 8, 9, 10, 11, 12, 13, 14]	60	15
6366	transcription from RNA polymerase II promoter	4.1e-05	0.00063	-3.20066	[6, 7, 8, 9, 10]	25.5205	380
10770	positive regulation of cell morphogenesis involved in differentiation	4.6e-05	0.0007	-3.1549	[3, 4, 5, 6, 7, 8]	35.8621	52
1903311	regulation of mRNA metabolic process	5e-05	0.00075	-3.12494	[5, 6, 7, 8]	40	36
48708	astrocyte differentiation	5.5e-05	0.00081	-3.09151	[5, 6, 7, 8, 9]	44.2623	27
18393	internal peptidyl-lysine acetylation	6e-05	0.00084	-3.07572	[9, 10]	36.8	46
387	spliceosomal snRNP assembly	6.2e-05	0.00085	-3.07058	[5, 6, 7, 8, 9, 10, 11, 12]	57.6923	15
14014	negative regulation of gliogenesis	5.9e-05	0.00085	-3.07058	[5, 6, 7, 8, 9, 10]	51.3514	19
18394	peptidyl-lysine acetylation	5.9e-05	0.00085	-3.07058	[8, 9]	36.3636	48
51253	negative regulation of RNA metabolic process	6.3e-05	0.00087	-3.06048	[4, 5, 6, 7, 8]	26.6094	248
1903507	negative regulation of nucleic acid-templated transcription	7e-05	0.0009	-3.04576	[6, 7, 8, 9, 10]	26.7193	237
6473	protein acetylation	7e-05	0.00091	-3.04096	[7, 8]	35.3742	52
43523	regulation of neuron apoptotic process	6.9e-05	0.00091	-3.04096	[5, 6, 7, 8]	32.8638	70
21537	telencephalon development	6.7e-05	0.00091	-3.04096	[3, 4, 5, 6, 7, 8, 9]	32.0988	78
21987	cerebral cortex development	7.3e-05	0.00094	-3.02687	[3, 4, 5, 6, 7, 8, 9, 10, 11]	38.0952	40
18205	peptidyl-lysine modification	7.4e-05	0.00094	-3.02687	[7, 8]	33.0097	68

## Sheet: Cluster4a GO
No significant terms for this cluster

## Sheet: Cluster4b1 GO
GO term	ID	p value	Corrected p value	log10(corrected p value)	GO level	% associated	#genes
34470	ncRNA processing	1.2e-08	5e-06	-5.30103	[6, 7, 8]	24.1758	44
16570	histone modification	1.3e-07	2.8e-05	-4.55284	[3, 4, 5, 6, 7, 8]	19.1045	64
6397	mRNA processing	1.3e-06	0.00014	-3.85387	[6, 7, 8]	19.2029	53
6364	rRNA processing	1.1e-06	0.00016	-3.79588	[5, 7, 8, 9]	27.0833	26
6511	ubiquitin-dependent protein catabolic process	3.8e-06	0.00022	-3.65758	[7, 8, 9]	17.0854	68
19941	modification-dependent protein catabolic process	4.2e-06	0.00022	-3.65758	[6, 7, 8]	16.9533	69
8380	RNA splicing	3.5e-06	0.00024	-3.61979	[6, 7, 8]	19.8238	45
16072	rRNA metabolic process	3.3e-06	0.00027	-3.56864	[6, 7, 8]	25.7426	26
33119	negative regulation of RNA splicing	5.9e-06	0.00027	-3.56864	[5, 6, 7, 8, 9, 10]	45.8333	11

## Sheet: Cluster4b2 GO
GO term	ID	p value	Corrected p value	log10(corrected p value)	GO level	% associated	#genes
16072	rRNA metabolic process	2.6e-08	3.1e-06	-5.50864	[6, 7, 8]	20.7921	21
6364	rRNA processing	5.4e-08	3.2e-06	-5.49485	[5, 7, 8, 9]	20.8333	20
