# Supplementary material for: Extra-coding RNAs regulate neuronal DNA methylation dynamics
Source: Nat Commun. 2016 Jul 7;7:12091. doi: 10.1038/ncomms12091 (PMC4941050; doi:10.1038/ncomms12091)
Supplement: Supplementary Data 3 — PCR primer and ASO sequences [file ncomms12091-s4.xlsx]

## Sheet: Sheet1
Supplemental Table 3. PCR primer and ASO sequences
cDNA primers (RT-qPCR)
Gene	Location	Forward sequence	Reverse sequence	Template length
Actb mRNA	Spans exons 3-4	ATGAGCTGCGTGTGGCCCCT	GTGTGGGTGACCCCGTCTCCG	211 bp
Atf4 mRNA	Spans exons 2-3	ATGGGTTCTCCAGCGACAAG	TCTGGCATGGTTTCCAGGTC	184 bp
Atf4 ecRNA	555 to 768 bp past Atf4 TES	TCCACCCTGGCAATGCTCTA	TGGCAAGGGCTGTAAGTCAC	213 bp
Fos mRNA	Spans exons 1-2	CAGCCTTTCCTACTACCATTCC	ACAGATCTGCGCAAAAGTCC	85 bp
Fos ecRNA	102 to 203 bp past Fos TES	CGCCCTCTGTTCCCTTATCA	GGGCAGGCAGGTAGAAAATC	101 bp
Gapdh mRNA	Spans exons 7-8	ACCTTTGATGCTGGGGCTGGC	GGGCTGAGTTGGGATGGGGACT	217 bp
Nr4a2 mRNA	Spans exons 5-6	ATTCCTGGCTTTGCTGACCT	TTACCCTCCACTGGGTTGGA	113 bp
Nr4a2 ecRNA	1093 to 1251 bp past Nr4a2 TES	AGCAGACACCTGGGAGAAGA	GGGCAAAGGGAACCAGCTAT	158 bp
gDNA primers (MeDIP qPCR)
Gene	Location	Forward sequence	Reverse sequence	Template length
Fos enhancer	-38.693 to -38.546 kbp upstream of Fos TSS	TTCGGCGGAACCCAATACAT	CTCGAGCCGAGTTTATGGCT	148 bp
Fos promoter	-447 to -258 bp upstream of Fos TSS	GGTGCGAATGTTCGCTCGCCT	GGACCGGCCGTGGAAACCTG	189 bp
Fos gene body	3' UTR	GAGCAGTCAGAGAAGGCAGG	TAGGTCTACGGGAACCCCTC	96 bp
Gapdh promoter	-335 to -174 bp upstream of Gapdh TSS	GGTCGGAGCCCACACGCTTG	TCCCGCTCGGCTCATCCAGT	161 bp
Bisulfite sequencing primers
Gene	Location	Forward sequence	Reverse sequence	Template length
Fos promoter	-1830 to -1422 bp upstream of Fos TSS	TTTTTGTTTGTGATAGGGAATGTAA	AATCTTCAAAAACCCAAAAAATACA	408 bp
Anti-sense oligonucleotides
Target	Oligonucleotide
Fos mRNA ASO-1	mU*mC*mU*mC*mC*G*T*T*T*C*T*C*T*T*C*mC*mU*mC*mU*mU
Fos mRNA ASO-2	mU*mC*mU*mG*mU*C*A*G*C*T*C*C*C*T*C*mC*mU*mC*mC*mG
Fos ecRNA ASO-1	mC*mC*mA*mG*mG*G*C*A*G*G*C*A*G*G*T*mA*mG*mA*mA*mA
Fos ecRNA ASO-2	mC*mU*mA*mG*mC*G*T*T*T*C*C*T*C*T*G*mA*mG*mU*mG*mA
*Denotes phosphorothioate bond
m = 2' O-Methyl modification
